# Supplementary material for: Analysis of plant-derived miRNAs in animal small RNA datasets
Source: BMC Genomics. 2012 Aug 8;13:381. doi: 10.1186/1471-2164-13-381 (PMC3462722; doi:10.1186/1471-2164-13-381)
Supplement: Additional file 2 — Table S2.Public sRNA datasets and presence of plant miRNAs. [file 1471-2164-13-381-S2.xlsx]

## Sheet: plant_miRNA
Supplementary Table 2. Public sRNA datasets and presence of plant miRNAs.
SRA Run ID	Organism	Source	Raw reads	miRNA reads (animal+plant)	Plant miRNA reads	% plant miRNA / animal miRNA	# plant miRNA families	Reads for No. 1 plant miRNA family	% No. 1 plant miRNA family / animal miRNA	Ranking of No. 1 plant miRNA family in animal miRNA families in expression	No. 1 plant miRNA	No. 2 plant miRNA	No. 3 plant miRNA
SRR039190	human	blood	5401752	1175650	5342	0.456461	39	2856	0.244038	42	miR168(2856)	miR156(1275)	miR3522(230)
SRR036085	pea aphid		3079932	692109	1841	0.266708	14	1695	0.245557	18	miR168(1695)	miR158(54)	miR157(39)
SRR080701	pig	abdominal fat	13479372	2572468	6709	0.261482	28	2835	0.110494	36	miR535(2835)	miR156(1584)	miR168(1085)
SRR042444	mouse	bone marrow	5251449	3620895	8412	0.232859	2	8411	0.232832	15	miR168(8411)	miR894(1)
SRR042463	mouse	spleen	5889944	2092533	4500	0.215514	2	4499	0.215466	24	miR168(4499)	miR157(1)
SRR042454	mouse	Lymph Nodes	4416453	2019824	4274	0.212051	1	4274	0.212051	14	miR168(4274)
SRR042443	mouse	bone marrow	5495367	3759698	7738	0.206239	3	7732	0.206079	18	miR168(7732)	miR156(4)	miR167(2)
SRR039191	human	blood	3302389	2195526	4153	0.189516	25	3627	0.165513	28	miR168(3627)	miR156(263)	miR158(110)
SRR042448	mouse	spleen	5220277	2845389	4549	0.160129	2	4548	0.160093	16	miR168(4548)	miR157(1)
SRR042481	mouse	Pancreas	4491760	2358808	3693	0.156808	1	3693	0.156808	23	miR168(3693)
SRR042445	mouse	spleen	4957178	3165427	4952	0.156685	2	4951	0.156654	15	miR168(4951)	miR166(1)
SRR042451	mouse	spleen	3803505	2238211	3397	0.152004	1	3397	0.152004	22	miR168(3397)
SRR042467	mouse	spleen	6397768	3308658	4264	0.12904	3	4262	0.12898	23	miR168(4262)	miR3699(1)	miR166(1)
SRR042456	mouse	Bone Marrow	4715450	2645549	3344	0.126561	1	3344	0.126561	32	miR168(3344)
SRR042446	mouse	spleen	3989601	2367601	2016	0.085222	2	2015	0.0851798	24	miR168(2015)	miR3954(1)
SRR035544	silkworm	whole body	5467768	1111992	705	0.06344	20	508	0.0457128	28	miR168(508)	miR157(60)	miR156(45)
SRR042462	mouse	Bone Marrow	4089964	2133939	1279	0.0599721	3	1276	0.0598314	37	miR168(1276)	miR157(2)	miR894(1)
SRR042475	mouse	Embryonic Fibroblasts	3878778	2438884	1420	0.0582573	1	1420	0.0582573	51	miR168(1420)
SRR042457	mouse	Bone Marrow	5425138	3370053	1777	0.052757	1	1777	0.052757	31	miR168(1777)
SRR039230	honeybee		36796459	699529	328	0.0469107	20	70	0.0100114	56	miR172(70)	miR160(51)	miR845(39)
SRR080698	pig	abdominal fat	8951703	371070	117	0.0315404	15	34	0.00916558	117	miR156(34)	miR535(25)	miR158(17)
SRR042461	mouse	Bone Marrow	3805700	2212366	633	0.0286201	1	633	0.0286201	52	miR168(633)
SRR080700	pig	liver	11255034	3530403	821	0.0232605	15	371	0.0105112	47	miR535(371)	miR168(175)	miR156(112)
SRR042485	mouse	Testes	3151281	358424	65	0.0181382	1	65	0.0181382	76	miR168(65)
SRR042452	mouse	B1 B cells	5686415	3140007	423	0.0134731	1	423	0.0134731	48	miR168(423)
SRR332253	chicken	liver	6356397	2070579	266	0.0128483	12	235	0.0113509	52	miR3522(235)	miR156(7)	miR1507(6)
SRR042486	mouse	Ovaries	4815084	2815308	338	0.0120072	1	338	0.0120072	49	miR168(338)
SRR042453	mouse	spleen	2893431	1952601	206	0.0105511	1	206	0.0105511	36	miR168(206)
SRR014352	locust	solitary	3782993	230380	24	0.0104187	7	7	0.00303877	45	miR156(7)	miR168(6)	miR167(5)
SRR332254	chicken	spleen	6362545	1704246	141	0.00827414	15	100	0.00586818	62	miR3522(100)	miR167(9)	miR172(8)
SRR324706	monkey	Uterus (endometrium)	15927323	3234622	198	0.00612165	10	134	0.00414293	102	miR157(134)	miR156(33)	miR172(10)
SRR014351	locust	gregarious	3832188	289710	16	0.00552307	8	4	0.00138077	43	miR167(4)	miR156(3)	miR169(2)
SRR035546	silkworm	Posterior silkgland	15345206	204773	10	0.00488369	2	6	0.00293022	76	miR156(6)	miR157(4)
SRR080697	pig	liver	12338639	3177240	129	0.00406029	13	55	0.00173113	66	miR535(55)	miR168(24)	miR156(18)
SRR042480	mouse	kidney	6790959	3591979	110	0.00306247	1	110	0.00306247	78	miR168(110)
SRR035545	silkworm	Anterior silkgland	15141684	856357	26	0.00303621	7	9	0.001051	84	miR156(9)	miR157(5)	miR159(4)
SRR324705	monkey	Uterus (endometrium)	15531066	3728560	75	0.00201154	7	26	0.000697334	123	miR168(26)	miR157(24)	miR172(11)
SRR042477	mouse	brain	6656045	3966497	51	0.00128579	1	51	0.00128579	121	miR168(51)
SRR332252	chicken	spleen	7764498	1541542	18	0.00116768	5	8	0.000518967	70	miR3522(8)	miR157(4)	miR172(3)
SRR042479	mouse	liver	6268017	2823643	31	0.00109788	1	31	0.00109788	43	miR168(31)
SRR080702	pig	longissimus dorsi muscle	10758191	4822797	48	0.000995283	10	21	0.000435436	51	miR3522(21)	miR156(10)	miR158(4)
SRR042469	mouse	lymph nodes/spleen	10298259	2654372	21	0.000791154	5	13	0.000489762	91	miR3699(13)	miR1312(3)	miR156(2)
SRR309288	human	HeLa	13823407	1610689	12	0.000745028	3	7	0.0004346	134	miR159(7)	miR894(4)	miR535(1)
SRR032476	mouse	uterus	5995521	3498048	25	0.000714689	8	8	0.000228701	91	miR168(8)	miR157(5)	miR156(3)
SRR032477	mouse	uterus	6333416	3925151	24	0.000611445	7	9	0.000229292	90	miR168(9)	miR157(5)	miR167(3)
SRR332255	chicken	blood (Lymphocytes of peripheral blood)	7596330	2807024	16	0.000570002	2	15	0.000534377	58	miR3522(15)	miR156(1)
SRR080699	pig	longissimus dorsi muscle	10455662	4980231	17	0.000341351	6	9	0.000180715	47	miR3522(9)	miR1507(2)	miR157(2)
SRR042476	mouse	heart	5536860	4688723	16	0.000341245	1	16	0.000341245	35	miR168(16)
SRR039634	mouse	blood (granulocyte)	11315640	1468483	5	0.000340489	4	2	0.000136195	123	miR894(2)	miR2911(1)	miR159(1)
SRR042478	mouse	lung	6955243	2644995	8	0.000302459	1	8	0.000302459	65	miR168(8)
SRR309290	human	HeLa	23616037	1719371	5	0.000290805	2	3	0.000174483	139	miR159(3)	miR894(2)
SRR342900	human	heart	28603215	1170451	3	0.000256312	3	1	8.54374e-05	158	miR5139(1)	miR894(1)	miR535(1)
SRR042455	mouse	Lymph Nodes	8351801	804802	2	0.000248509	2	1	0.000124254	71	miR172(1)	miR535(1)
SRR309289	human	HeLa	29875953	1725049	4	0.000231878	3	2	0.000115939	146	miR159(2)	miR396(1)	miR894(1)
SRR042474	mouse	embryo stem cell	7731329	892082	2	0.000224195	2	1	0.000112098	189	miR894(1)	miR168(1)
SRR042473	mouse	lymph nodes/spleen	9573147	2151320	4	0.000185933	2	3	0.00013945	79	miR168(3)	miR169(1)
SRR342894	human	heart (Right Atrial)	33162427	734171	1	0.000136208	1	1	0.000136208	155	miR159(1)
SRR042482	mouse	skin	6633799	3381852	4	0.000118279	3	2	5.91393e-05	104	miR3522(2)	miR1507(1)	miR2911(1)
SRR042487	mouse	spleen	5865234	1342269	1	7.45008e-05	1	1	7.45008e-05	82	miR168(1)
SRR342899	human	HeLa ELAV1/HuR sRNA siRNA2	29384411	1409757	1	7.09343e-05	1	1	7.09343e-05	151	miR168(1)
SRR342896	human	heart (Right Atrial)	33375040	1491793	1	6.70335e-05	1	1	6.70335e-05	149	miR535(1)
SRR042449	mouse	spleen	8819667	1709696	1	5.849e-05	1	1	5.849e-05	95	miR3699(1)
SRR042466	mouse	spleen	8103934	3376783	1	2.9614e-05	1	1	2.9614e-05	69	miR168(1)
SRR029123	mouse	cell line	4199523	969277
SRR029124	human	Hela	4712823	942276
SRR042447	mouse	spleen	9669987	2646304
SRR042450	mouse	spleen	9041648	1375160
SRR042458	mouse	Bone Marrow	10914648	3063993
SRR042459	mouse	Neutrophils	7825151	870406
SRR042460	mouse	Neutrophils	2599032	507540
SRR042464	mouse	Thymus	7355256	2780735
SRR042465	mouse	spleen	7465108	2217040
SRR042468	mouse	lymph nodes/spleen	8889148	2107400
SRR042470	mouse	lymph nodes/spleen	8566186	2097441
SRR042471	mouse	spleen	23147712	1049316
SRR042472	mouse	lymph nodes/spleen	8295500	3392245
SRR042483	mouse	Skeletal Muscle	7696566	5570037
SRR042484	mouse	Salivary Glands	7132321	3260584
SRR042488	mouse	Lympn Nodes	11711466	2381898
SRR342895	human	heart (Left Atrial)	30885544	1134583
SRR342897	human	HeLa sRNA mock sRNA	34060147	639017
SRR342898	human	HeLa ELAV1/HuR sRNA siRNA1	32298086	1475337
SRR342901	human	HeLa	27064917	1127925
