# Supplementary material for: Analysis of plant-derived miRNAs in animal small RNA datasets
Source: BMC Genomics. 2012 Aug 8;13:381. doi: 10.1186/1471-2164-13-381 (PMC3462722; doi:10.1186/1471-2164-13-381)
Supplement: Additional file 3 — Table S3.Abundant miRNAs in rice, soy and corn seeds. [file 1471-2164-13-381-S3.xlsx]

## Sheet: top10
Supplemental Table 3. Abundant miRNAs in rice, soybean and corn seeds.
Family	Rice mature grain		Family	Soybean mature seed		Family	Corn kernel, 39 DAP
miR166	17.9189		miR167	22.5419		miR166	24.3909
miR168 (rank 2)	17.6571		miR166	11.8898		miR167	23.4328
miR444	8.31056		miR2118	9.75628		miR171	11.908
miR169	5.74909		miR164	6.76486		miR169	9.96441
miR164	3.42668		miR156	5.73229		miR168 (rank 5)	4.92746
miR156	2.80055		miR160	3.21919		miR160	1.97098
miR171	1.35474		miR159	3.13568		miR408	1.64249
miR397	1.24089		miR482	2.0044		miR528	1.39611
miR160	0.808288		miR1509	1.47293		miR399	1.34136
miR159	0.637523		miR396	1.06294		miR444	1.17711
			…
			miR168 (rank 23)	0.0911093
* In-house sRNA expression data, to show top10 abundant miRNA families in grain libraries.
