# Supplementary material for: Analysis of plant-derived miRNAs in animal small RNA datasets
Source: BMC Genomics. 2012 Aug 8;13:381. doi: 10.1186/1471-2164-13-381 (PMC3462722; doi:10.1186/1471-2164-13-381)
Supplement: Additional file 8 — Table S6.sRNA sequences and raw counts from insect feeding experiment parsed against miRBase v17. [file 1471-2164-13-381-S8.xlsx]

## Sheet: data
Supplemental Table 6. sRNA sequences and raw counts from insect feeding experiment parsed against miRBase v17. See Additional file 5 for descriptions of insect feeding datasets.
Seq	corn leaf	soybean leaf	corn root	feeding 1	feeding 2	feeding 3	feeding 4	feeding 5	feeding 6	feeding 7	feeding 8	feeding 9	feeding 10	feeding 11	feeding 12	feeding 13	feeding 14	feeding 15	feeding 16	feeding 17	feeding 18
AAAAAGTCATCAACATAA	0	0	0	0	0	0	0	0	0	0	1	0	0	0	0	0	0	0	0	0	0
AAAACCCTACCCAACATCGGCTAT	0	1	0	0	0	0	0	0	0	0	0	0	0	0	0	0	0	0	0	0	0
AAAACTGGAATTGGCACAATA	1	0	0	0	0	0	0	0	0	0	0	0	0	0	0	1	0	0	0	0	0
AAAAGATGCGTCCAAGAATCC	0	1	0	0	0	0	0	0	0	0	0	0	0	0	0	0	0	0	0	0	0
AAAATAACATGACATGTCAACTCC	0	1	0	0	0	0	0	0	0	0	0	0	0	0	0	0	0	0	0	0	0
AAAATATGATATAATTGATTTACT	0	1	0	0	0	0	0	0	0	0	0	0	0	0	0	0	0	0	0	0	0
AAAATGCTCAAAATTAAATGAGGA	0	1	0	0	0	0	0	0	0	0	0	0	0	0	0	0	0	0	0	0	0
AAACCAATGGATCCTTCTGAGCCT	1	0	0	0	0	0	0	0	0	0	1	0	0	0	0	0	0	0	0	0	0
AAACCGTCCGAAACTTGCTC	0	0	0	0	0	0	0	0	0	0	0	1	0	0	0	0	0	0	0	0	0
AAACCGTTACCATTACTGAGTTT	0	0	0	0	0	0	0	0	0	0	0	0	0	0	0	0	2	0	0	0	0
AAACCTAGAACAAAATATGATATA	0	1	0	0	0	0	0	0	0	0	0	0	0	0	0	0	0	0	0	0	0
AAACGATGCCGACCAGGGA	0	0	0	0	0	0	0	0	0	0	1	0	6	0	0	0	0	0	5	2	0
AAACGATGCCGACCAGGGAT	0	0	0	0	0	0	0	0	0	0	0	0	5	0	3	0	0	0	0	0	0
AAACGATGCCGACCAGGGATTG	0	0	0	0	0	0	0	0	0	0	0	0	2	0	0	0	0	0	0	0	0
AAACTTGTAAGATGGTGACATT	0	5	0	0	0	0	0	0	0	0	0	0	0	0	0	0	0	0	0	0	0
AAAGAAGACCATCATCTTGGAATG	0	1	0	0	0	0	0	0	0	0	0	0	0	0	0	0	0	0	0	0	0
AAAGACATGGGTAGTGAGA	0	0	0	1	0	0	0	0	0	0	0	0	0	0	0	0	1	0	0	0	0
AAAGACATGGGTAGTGAGAT	0	0	0	0	0	0	0	0	0	0	0	0	0	0	0	2	2	0	0	0	0
AAAGACATGGGTAGTGAGATG	0	0	1	3	0	0	0	0	0	0	0	0	0	0	0	10	9	11	0	0	0
AAAGACATGGGTAGTGAGATT	0	0	0	2	0	0	0	0	0	0	0	0	0	0	0	0	0	0	0	0	0
AAAGACGTTGTTGAGGTAAGCACT	0	2	0	0	0	0	0	0	0	0	0	0	0	0	0	0	0	0	0	0	0
AAAGCAGAGACAATATTGCTATC	0	2	0	0	0	0	0	0	0	0	0	0	0	0	0	0	0	0	0	0	0
AAAGCCAACCTTCAAAGACAGCC	0	1	0	0	0	0	0	0	0	0	0	0	0	0	0	0	0	0	0	0	0
AAAGCCATGACTTACACA	0	0	0	0	0	1	0	0	0	0	0	0	0	0	9	0	0	0	0	0	0
AAAGCCATGACTTACACACA	0	0	0	0	0	0	0	0	0	0	0	0	3	0	0	0	0	0	3	0	0
AAAGCCCATGGAAACCATGC	1	0	0	0	0	0	0	0	0	0	0	0	0	0	0	0	0	0	0	0	0
AAAGCTAGATTACCAAAGC	0	0	0	0	0	5	2	0	5	0	7	6	1	0	5	0	0	0	0	3	5
AAAGCTAGATTACCAAAGCA	0	0	0	0	48	60	38	21	39	21	185	38	30	27	52	0	0	0	32	44	47
AAAGCTAGGTTACCGGAGT	0	0	0	0	0	0	1	0	0	0	0	0	0	0	0	0	0	0	0	0	0
AAAGCTAGGTTACCGGAGTT	0	0	0	0	5	6	6	0	4	0	0	6	2	2	4	0	0	0	0	0	1
AAAGCTAGGTTACCGGAGTTA	0	0	0	0	22	58	11	2	19	10	0	22	9	5	25	0	0	0	7	13	9
AAAGCTCGTCTCTACAGGT	0	0	0	0	0	0	2	0	0	0	0	0	0	0	0	0	0	0	0	0	0
AAAGTGTTGCTAACAGAGTTTA	0	1	0	0	0	0	0	0	0	0	0	0	0	0	0	0	0	0	0	0	0
AAAGTTATGGTACCGAAGTT	0	0	0	0	1	2	1	0	0	0	5	3	0	0	1	0	0	0	0	1	0
AAAGTTATGGTACCGAAGTTA	0	0	0	0	8	2	5	1	0	5	11	4	0	3	0	0	0	0	6	3	3
AAATATCAGCTGGTAATT	0	0	0	0	0	0	1	0	0	0	1	1	0	0	0	4	5	0	0	0	0
AAATATCAGCTGGTAATTC	0	0	0	9	2	1	2	0	0	0	2	3	0	0	1	15	27	31	0	1	2
AAATATCAGCTGGTAATTCT	0	0	7	112	25	6	9	2	48	16	16	9	2	1	0	501	518	536	9	21	10
AAATATCAGCTGGTAATTCTG	0	0	0	140	2	0	10	2	0	2	47	2	0	0	3	492	18	571	11	6	0
AAATGCACTATCTGGTAC	0	0	0	0	1	0	0	0	0	0	0	0	0	0	0	0	0	0	0	0	0
AAATGCACTATCTGGTACGA	0	0	0	2	7	5	1	3	2	0	20	4	3	0	5	2	1	1	38	30	19
AAATGCACTATCTGGTACGAC	0	0	0	4	4	4	1	4	3	6	50	16	0	0	15	2	3	0	24	57	24
AAATGCACTATCTGGTACGACA	0	0	1	27	67	48	58	49	29	58	626	194	94	1	102	12	14	2	203	415	360
AAATGCATTGTTATTTTCATTGA	0	1	0	0	0	0	0	0	0	0	0	0	0	0	0	0	0	0	0	0	0
AAATTAGTTACAATAATTCATGA	0	1	0	0	0	0	0	0	0	0	0	0	0	0	0	0	0	0	0	0	0
AAATTCAAAAAAAAAAATTA	0	0	0	0	0	0	0	0	0	0	0	0	0	0	0	0	0	0	1	0	0
AAATTCGGTTCTAGAGAG	0	0	0	0	0	0	3	0	0	2	0	0	0	0	1	0	0	0	0	0	0
AAATTCGGTTCTAGAGAGG	0	0	0	0	1	0	114	0	1	36	75	82	19	0	48	0	0	0	0	1	0
AAATTCGGTTCTAGAGAGGT	0	0	0	8	1	2	87	0	1	20	93	87	13	20	32	1	2	0	0	1	0
AAATTCGGTTCTAGAGAGGTT	0	0	0	14	14	0	8	0	3	10	1	13	5	0	22	5	7	4	3	15	1
AAATTCGGTTCTAGAGAGGTTT	0	0	0	12	120	3	45	16	164	6	27	53	0	0	69	14	24	26	11	122	43
AAATTGACTCTAGTAGGGAG	0	0	0	1	0	0	0	0	0	0	0	0	0	0	0	0	3	3	0	0	1
AAATTGACTCTAGTAGGGAGT	0	0	0	1	0	0	4	0	0	0	0	0	0	0	0	0	0	1	0	0	0
AAATTGACTCTAGTAGGGAGTC	0	0	0	27	4	0	125	6	5	3	5	1	0	0	3	0	9	4	0	0	0
AACAACATACCCACATAATATA	0	0	0	0	0	0	0	1	0	0	0	0	0	0	0	0	0	0	0	0	0
AACAAGACGTGATGACGTGACACT	0	4	0	0	0	0	0	0	0	0	0	0	0	0	0	0	0	0	0	0	0
AACAAGTGGGTTTGTTGACTG	0	52	0	0	0	0	0	0	0	0	0	0	0	0	0	0	0	0	0	0	0
AACAAGTGGTTTCCGAGTCCG	0	2	0	0	0	0	0	0	0	0	0	0	0	0	0	0	0	0	0	0	0
AACAAGTGGTTTCCGAGTCCGA	0	2	0	0	0	0	0	0	0	0	0	0	0	0	0	0	0	0	0	0	0
AACAATCTTTTTAAGTTTCGTCT	0	1	0	0	0	0	0	0	0	0	0	0	0	0	0	0	0	0	0	0	0
AACACACCACATAACCCAG	0	0	0	0	0	0	0	0	0	0	0	0	0	0	0	1	0	0	0	0	0
AACACACCACATAACCCAGTT	0	0	0	0	0	0	0	0	0	0	0	0	0	0	0	1	0	0	0	0	0
AACACACCACATAACCCAGTTCATAT	0	0	0	0	0	0	0	0	0	0	0	0	0	0	0	1	0	0	0	0	0
AACACAGCTGGTGGTATC	0	0	0	0	0	0	0	0	1	0	0	0	0	0	0	0	0	0	0	0	0
AACACAGCTGGTGGTATCT	0	0	0	1	0	1	0	0	0	0	2	1	2	0	5	3	8	6	0	0	0
AACACAGCTGGTGGTATCTC	0	0	0	0	0	0	0	0	1	0	0	0	0	0	0	2	5	4	0	0	0
AACACAGCTGGTGGTATCTCA	0	0	0	0	0	0	1	0	0	0	1	0	0	0	0	0	1	0	0	4	0
AACACAGCTGGTGGTATCTCAG	0	0	0	0	0	0	0	0	0	2	0	0	1	0	0	0	0	0	0	0	0
AACACAGCTGGTGGTATCTCAGT	0	0	0	1	0	3	0	0	0	0	3	1	0	0	0	0	1	0	0	0	0
AACACAGCTGGTGGTATCTCT	0	0	0	0	0	0	0	0	0	0	0	0	0	0	0	0	1	0	0	0	0
AACACGTGATCGTCATCATC	0	1	0	0	0	0	0	0	0	0	0	0	0	0	0	0	0	0	0	0	0
AACACTACTTGATCTTATCC	0	1	0	0	0	0	0	0	0	0	0	0	0	0	0	0	0	0	0	0	0
AACAGATCATGTGGCTGCTTC	0	0	0	0	0	0	0	0	0	0	0	0	0	0	0	0	0	0	1	1	0
AACAGGTGTTAGGACTTCTGACTC	0	1	0	0	0	0	0	0	0	0	0	0	0	0	0	0	0	0	0	0	0
AACATCGACCAAAGCTTGC	0	0	0	0	1	0	0	0	0	0	0	0	0	0	0	0	0	0	0	0	0
AACCAATGGATCCTTCTGAGCCT	0	0	0	0	0	0	0	0	0	0	1	0	0	0	0	0	0	0	0	0	0
AACCAGGCTCTGATACCA	0	58	0	0	0	0	0	0	0	0	0	0	1	1	0	1	1	0	0	0	0
AACCAGGCTCTGATACCAT	0	29	0	0	0	0	0	0	0	0	0	0	0	1	0	0	0	0	0	0	0
AACCAGGCTCTGATACCATG	2	957	1	0	0	0	2	0	0	0	1	0	0	0	0	0	0	0	5	3	0
AACCATAAACGATGCCGA	0	0	0	1	0	0	0	0	0	0	0	0	0	0	0	0	0	0	0	0	0
AACCATAAACGATGCCGACCAG	0	0	0	1	0	0	0	0	0	0	0	0	0	0	0	1	1	1	0	0	0
AACCATAAACGATGCCGACCAGG	0	0	0	0	0	0	0	0	0	1	0	0	0	0	8	0	0	0	7	0	0
AACCATAAACGATGCCGACCAGGG	0	0	0	0	0	0	0	0	0	0	2	0	3	0	0	0	0	0	0	1	0
AACCATAAACGATGCCGACCAGGGAT	0	0	0	0	0	0	0	0	0	0	0	0	0	0	0	0	0	0	3	0	0
AACCCGTAAATCCGAACTTG	0	0	0	0	0	0	0	0	0	1	1	1	0	0	0	0	0	0	0	1	0
AACCCGTAAATCCGAACTTGT	0	0	0	0	0	3	0	0	2	1	8	5	2	0	2	1	2	0	7	5	6
AACCCGTAAATCCGAACTTGTG	0	0	0	0	7	10	0	0	1	9	25	14	5	3	3	2	0	1	13	16	22
AACCCGTAGATCCGAACT	0	0	1	2	25	33	1	0	7	11	61	17	6	12	53	11	8	9	7	15	28
AACCCGTAGATCCGAACTT	0	0	0	1	14	8	0	0	10	10	38	14	3	8	30	13	6	8	8	10	22
AACCCGTAGATCCGAACTTG	2	0	2	10	224	756	1	3	205	157	2234	476	113	380	556	88	101	72	379	583	1189
AACCCGTAGATCCGAACTTGT	13	5	26	125	5073	8744	102	40	7692	3527	29271	8119	2934	3311	10159	982	998	755	7740	14892	14032
AACCCGTAGATCCGAACTTGTG	5	0	129	79	19687	29925	174	91	7113	19368	26876	28373	10535	14324	11209	5523	204	4004	32790	49848	47501
AACCCGTAGATCCGAACTTGTGG	0	0	0	0	2	4	1	0	5	12	21	9	2	6	0	7	3	5	15	16	86
AACCCGTAGATCCGAACTTGTGGG	0	0	0	0	5	7	0	0	2	33	87	1	0	5	0	1	3	1	16	10	42
AACCCGTAGATCCGAACTTGTGT	2	0	15	149	315	643	8	5	534	310	1185	372	142	220	242	1171	727	505	973	1699	2955
AACCCGTAGATCCGATCT	0	0	0	0	0	1	0	0	0	0	2	1	0	0	0	0	0	0	0	0	2
AACCCGTAGATCCGATCTT	0	0	0	0	0	0	0	0	0	0	4	0	0	1	0	0	0	0	0	1	4
AACCCGTAGATCCGATCTTG	0	0	0	0	1	4	0	2	2	2	28	7	11	8	14	0	1	0	0	8	7
AACCCGTAGATCCGATCTTGT	0	0	0	0	13	33	0	0	36	9	98	35	29	16	40	6	0	3	21	58	20
AACCCGTAGATCCGATCTTGTG	1	0	1	7	391	458	3	3	383	208	1007	1368	448	317	863	113	5	45	336	945	1212
AACCCGTAGATTCGAACTTG	0	0	1	0	0	0	0	0	0	0	0	0	0	0	0	0	0	0	0	0	0
AACCCGTAGATTCGAACTTGG	0	0	0	0	0	0	0	0	0	0	4	0	1	0	0	0	0	0	0	0	0
AACCCGTCGGCTGTCGGTGGA	0	0	0	0	0	0	0	0	0	0	0	0	0	0	0	0	0	0	1	0	0
AACCCGTCGGCTGTCGGTGGAC	0	0	0	0	0	0	0	0	0	0	0	0	0	0	17	0	0	0	4	2	0
AACCCGTCGGCTGTCGGTGGACT	0	0	0	0	0	0	0	0	0	0	0	0	2	0	0	0	0	0	2	3	0
AACCCGTCGGCTGTCGGTGGACTGCT	2	0	0	0	0	0	0	0	0	0	0	0	0	0	0	0	0	0	0	0	0
AACCCTGTAGATCCGAATTTGT	0	0	1	1	1	1	1	2	0	0	5	1	0	0	2	0	1	1	0	0	0
AACCCTGTAGATCCGAGTTTGA	0	0	0	0	0	0	1	0	0	0	0	1	0	0	0	0	0	0	0	0	0
AACCGTCTTTGAATGCAGTGTC	0	2	0	0	0	0	0	0	0	0	0	0	0	0	0	0	0	0	0	0	0
AACCTATTACTTCCAAAGC	0	1	0	0	0	0	0	0	0	0	0	0	0	0	0	0	0	0	0	0	0
AACCTATTACTTCCAAAGCCA	0	0	0	0	0	0	0	0	0	0	0	0	0	0	2	0	0	0	0	0	0
AACCTATTACTTCCAAAGCCAATG	0	2	0	0	0	0	0	0	0	0	0	0	0	0	0	0	0	0	0	0	0
AACCTGGCTCTGATACCA	1	0	0	0	0	0	0	0	0	0	0	0	0	0	0	0	0	0	1	0	0
AACGATGCCGACCAGGGA	0	0	0	0	0	1	0	0	0	0	0	0	0	0	11	0	0	0	0	0	0
AACGATGCCGACCAGGGATT	0	0	0	0	0	0	0	0	0	0	0	0	3	0	1	0	0	0	4	0	0
AACGATGCCGACCAGGGATTG	0	0	0	0	0	0	0	0	0	0	0	0	0	0	8	0	0	0	0	2	0
AACGATGCCGACCAGGGATTGGC	0	0	0	0	0	0	0	0	0	0	0	0	0	0	0	0	0	0	1	0	0
AACGATGCCGACCAGGGATTGGCG	0	0	0	0	0	0	0	0	0	0	0	0	1	0	0	0	0	0	0	0	0
AACGGAGGGAGTATAAGGG	1	0	0	0	0	0	0	0	0	0	0	0	0	0	0	0	0	0	0	0	0
AACGTCAACCTCCAATAAAATCGT	0	1	0	0	0	0	0	0	0	0	0	0	0	0	0	0	0	0	0	0	0
AACGTCTTAGAATGCCTACTTTT	0	1	0	0	0	0	0	0	0	0	0	0	0	0	0	0	0	0	0	0	0
AACGTCTTAGAATGCCTACTTTTA	0	1	0	0	0	0	0	0	0	0	0	0	0	0	0	0	0	0	0	0	0
AACGTCTTTCTTGAGTCTGC	0	0	0	0	0	0	0	0	0	0	0	0	1	0	0	0	0	0	0	0	0
AACGTCTTTGAAAGTACGCATTT	0	1	0	0	0	0	0	0	0	0	0	0	0	0	0	0	0	0	0	0	0
AACTATCACAATGTCATCATC	0	2	0	0	0	0	0	0	0	0	0	0	0	0	0	0	0	0	0	0	0
AACTGGAATTGGCACAATA	0	0	1	0	0	0	0	0	0	0	0	0	0	0	0	0	0	0	0	0	0
AACTGTCATATGTCATAATCA	0	1	0	0	0	0	0	0	0	0	0	0	0	0	0	0	0	0	0	0	0
AACTGTCTTAGAATGTGCTAC	0	1	0	0	0	0	0	0	0	0	0	0	0	0	0	0	0	0	0	0	0
AACTGTTGATTAGATGCATGATACAG	0	1	0	0	0	0	0	0	0	0	0	0	0	0	0	0	0	0	0	0	0
AACTTGATCCGTACGACTCATATG	0	1	0	0	0	0	0	0	0	0	0	0	0	0	0	0	0	0	0	0	0
AACTTGCCGGAACTAGAAA	0	0	0	0	0	0	0	0	0	0	0	0	0	0	0	0	0	0	1	0	0
AACTTTCTTTTTAATTTACA	0	0	0	0	0	0	0	1	0	0	0	0	0	0	0	0	0	0	0	0	0
AAGAAAGCCCATGGAAAC	0	0	1	0	0	0	0	0	0	0	0	0	0	0	0	0	0	0	0	0	0
AAGAACGTGACACATGACAATCAA	0	6	0	0	0	0	0	0	0	0	0	0	0	0	0	0	0	0	0	0	0
AAGAACTTCTTCCGCGAGATC	0	3	0	0	0	0	0	0	0	0	0	0	0	0	0	0	0	0	0	0	0
AAGAAGAAGAAGAAGAAGAAGA	0	0	1	0	0	0	0	0	0	0	0	0	0	0	0	0	0	0	0	0	0
AAGAAGAAGAAGAAGAGA	0	0	0	0	0	0	0	0	1	0	0	0	0	0	0	0	0	0	0	0	0
AAGAAGGTTCTTCCACAGTTG	0	2	0	0	0	0	0	0	0	0	0	0	0	0	0	0	0	0	0	0	0
AAGACTAGTGATTTTGTTGT	0	0	0	0	0	0	0	0	0	0	0	0	0	0	0	0	0	0	1	0	0
AAGACTAGTGATTTTGTTGTT	0	0	0	1	0	0	2	0	1	0	0	0	0	0	0	2	3	2	0	0	0
AAGAGAATTGTAAGTCACTG	0	19	0	0	0	0	0	0	0	0	0	0	0	0	0	0	0	0	0	0	0
AAGAGAGCTATCCGTCGA	0	0	0	0	5	6	6	0	2	2	4	5	0	2	3	5	8	6	0	3	6
AAGAGAGCTATCCGTCGAC	0	0	0	3	12	7	21	0	7	2	49	26	6	12	15	36	50	45	0	16	14
AAGAGAGCTATCCGTCGACA	1	0	51	245	83	99	216	17	154	67	663	323	91	144	224	1089	1121	749	69	286	236
AAGAGAGCTATCCGTCGACAG	0	0	61	279	332	279	472	69	703	285	1288	749	243	228	414	1429	1494	1075	196	905	497
AAGAGAGCTATCCGTCGACAGT	8	0	227	1868	1395	1902	2062	623	3358	1201	5858	5083	1760	1830	1553	3008	2501	2314	1659	4140	3015
AAGAGAGCTGTCCGTCGACA	0	0	0	0	0	0	0	0	0	0	0	0	0	0	0	1	0	0	0	0	0
AAGAGAGCTGTCCGTCGACAG	0	0	0	0	0	0	1	0	0	0	1	1	0	0	0	0	0	0	0	0	0
AAGAGAGCTGTCCGTCGACAGT	0	0	0	0	0	1	2	0	3	0	5	3	0	2	0	1	0	0	1	0	0
AAGATACTCAGCAAATGAG	0	0	0	0	0	0	0	0	0	0	0	0	1	0	0	0	0	0	0	0	0
AAGATAGATAGAAAGGTC	0	0	0	0	0	0	0	0	0	0	0	0	0	0	0	0	0	0	0	0	2
AAGATAGATAGAAAGGTCG	0	0	0	0	1	0	0	0	0	0	1	0	0	0	0	0	0	0	0	1	0
AAGATAGATAGAAAGGTCGA	0	0	0	0	1	8	6	0	5	1	16	9	7	6	0	2	0	0	13	7	23
AAGATAGATAGAAAGGTCGAA	0	0	0	0	0	0	0	0	0	0	0	0	0	0	0	0	0	0	0	0	2
AAGATATTAATTAGTGGTTA	0	0	0	0	0	0	0	0	0	0	0	0	0	0	0	0	0	0	1	0	0
AAGATGATGAAAATGTGTT	0	0	0	0	0	0	0	0	0	0	0	0	0	0	0	0	0	0	1	0	0
AAGCAGAGACAAATGTGTTTA	0	32	0	0	0	0	0	0	0	0	0	0	0	0	0	0	0	0	0	0	0
AAGCCAAGGATGACTTGC	0	2	0	0	0	0	0	0	0	0	0	0	0	0	0	0	0	0	0	0	0
AAGCCAAGGATGACTTGCC	0	3	0	0	0	0	0	0	0	0	0	0	0	0	0	0	0	0	0	0	0
AAGCCAAGGATGACTTGCCGA	0	1310	0	0	0	0	0	0	0	0	0	0	0	0	0	0	0	0	7	0	0
AAGCCAAGGATGACTTGCCGG	2	1149	3	0	0	0	0	0	0	0	1	0	0	0	0	0	0	0	3	0	0
AAGCCAAGGATGACTTGCCT	0	3	0	0	0	0	0	0	0	0	0	0	0	0	0	0	0	0	0	0	0
AAGCCAAGGATGACTTGCCTG	0	0	0	0	0	0	0	0	0	0	0	0	0	0	0	0	0	0	0	0	1
AAGCCTTTTACAAATCAACTTG	0	1	0	0	0	0	0	0	0	0	0	0	0	0	0	0	0	0	0	0	0
AAGCGAGGTATAGAGTTCCTACG	0	0	0	0	2	2	0	0	1	0	0	1	0	0	0	0	0	0	0	0	1
AAGCGTATAGCTTTTCCCCT	0	0	0	4	0	0	0	0	0	0	0	0	0	0	0	0	2	0	0	0	0
AAGCGTATAGCTTTTCCCCTT	0	0	0	0	0	2	3	0	0	4	2	1	2	0	1	1	1	0	0	1	3
AAGCTCAGGAGGGATAGC	5	3	0	0	0	0	0	0	0	0	0	0	0	0	0	0	0	0	0	0	0
AAGCTCAGGAGGGATAGCAC	0	8	0	0	0	0	0	0	0	0	0	0	0	0	0	0	0	0	0	0	0
AAGCTCAGGAGGGATAGCACC	5	26	0	0	0	0	0	0	0	0	0	0	0	0	0	0	0	0	0	0	0
AAGCTCAGGAGGGATAGCG	34	10	0	0	0	0	0	0	0	0	0	0	0	0	0	0	0	0	0	0	0
AAGCTCAGGAGGGATAGCGC	427	149	3	0	0	0	0	0	0	0	0	0	0	0	0	0	0	0	0	0	0
AAGCTCAGGAGGGATAGCGCC	410	1561	9	0	0	0	0	0	0	0	0	0	0	0	1	0	0	0	0	1	0
AAGCTCAGGAGGGATAGCGCCC	0	0	0	0	0	0	0	0	0	0	0	0	0	0	1	0	0	0	0	1	0
AAGCTCGTCTCTACAGGTATC	0	0	0	2	0	0	2	0	0	0	2	0	0	0	0	0	0	0	0	0	0
AAGCTCGTCTCTACAGGTATCT	0	0	0	26	0	2	43	0	0	1	3	2	0	0	0	1	0	0	0	3	0
AAGCTCGTTTCTACAGGTA	0	0	0	0	0	0	1	0	0	0	0	0	0	0	0	0	0	0	0	0	0
AAGCTCGTTTCTACAGGTATC	0	0	0	0	0	0	11	0	0	0	0	0	0	0	0	0	0	0	0	0	0
AAGCTCGTTTCTACAGGTATCT	0	0	0	0	0	0	2	0	0	0	0	0	0	0	0	0	0	0	0	0	0
AAGCTCTACACAGATGGATCA	1	0	0	0	0	0	0	0	0	0	0	0	0	0	0	0	0	0	0	0	0
AAGCTGCCAGCATGATCTA	2	0	0	0	0	0	0	0	0	0	0	0	0	0	0	0	0	0	0	0	0
AAGCTGCCAGCATGATCTGA	11	0	0	0	0	0	0	0	0	0	0	0	0	0	0	0	0	0	0	0	0
AAGCTGCCAGCATGATCTGAAACC	1	0	0	0	0	0	0	0	0	0	0	0	0	0	0	0	0	0	0	0	0
AAGCTGCCAGTTGAAGAA	1	0	0	0	0	0	0	0	0	0	0	1	0	0	0	0	0	0	1	0	0
AAGCTGCCAGTTGAAGAAC	0	0	0	1	2	0	0	0	0	0	3	0	0	0	0	0	2	0	2	1	1
AAGCTGCCTTTTGAAGGGCAAC	0	0	0	0	0	0	0	0	0	0	0	0	0	0	0	0	0	1	0	0	0
AAGGAACTCCCGGTGTGATAT	0	0	1	0	0	0	0	1	0	0	0	0	0	0	0	6	1	1	0	0	0
AAGGAACTTCTGGTGTGATATG	0	0	0	1	0	0	0	0	0	0	0	0	0	0	0	0	0	0	0	0	0
AAGGAATCACTAATCATCCCA	0	0	0	2	0	0	0	0	0	0	0	0	0	0	0	0	1	0	0	0	0
AAGGAATCACTAATCATCCCAC	0	0	0	0	0	0	0	0	0	0	0	0	0	0	0	1	0	0	0	0	0
AAGGCACGCGGTGAATGCC	0	0	0	0	0	0	8	0	0	0	0	0	0	0	0	0	0	0	0	0	0
AAGGCACGCGGTGAATGCCA	0	0	0	0	0	0	25	0	1	0	0	0	0	0	0	3	7	3	0	1	0
AAGGCACGCGGTGAATGCCAA	0	0	0	0	0	0	0	0	0	0	0	0	0	0	0	0	3	0	0	0	0
AAGGGGCATGCAGAGGAGCACGA	1	0	0	0	0	0	0	0	0	0	0	0	0	0	0	0	0	0	0	0	0
AAGGTGTGATGGCATGACACTCTG	0	1	0	0	0	0	0	0	0	0	0	0	0	0	0	0	0	0	0	0	0
AAGTACTAGTGCCGCAGGA	0	0	0	0	0	0	0	0	0	0	0	0	0	0	0	0	1	0	0	0	0
AAGTACTAGTGCCGCAGGAG	0	0	0	0	0	2	2	1	0	0	7	2	0	0	2	0	0	0	0	0	1
AAGTACTAGTGCCGCAGGAGT	0	0	0	0	0	0	0	0	1	0	0	0	0	0	0	0	0	2	0	0	1
AAGTAGGCATTCAAAGACGGTGCT	0	1	0	0	0	0	0	0	0	0	0	0	0	0	0	0	0	0	0	0	0
AAGTCGTGCAGTTGCTGCCTC	1	0	0	0	0	0	0	0	0	0	0	0	0	0	0	0	0	0	0	0	0
AAGTGATGACATGACAAGCGAAGT	0	1	0	0	0	0	0	0	0	0	0	0	0	0	0	0	0	0	0	0	0
AAGTGGAGGTGTGATCTCT	0	0	0	0	1	3	0	0	0	0	0	0	0	0	2	0	0	0	3	0	1
AAGTGGAGGTGTGATCTCTT	0	0	0	0	5	0	2	2	8	8	8	7	0	1	9	0	0	0	10	3	11
AAGTGGAGGTGTGATCTCTTC	0	0	0	0	14	14	50	16	93	40	51	35	11	5	0	0	0	0	107	30	67
AAGTGGAGGTGTGATCTCTTCA	0	0	0	0	2	2	7	4	31	18	10	10	0	3	8	0	0	0	20	7	12
AAGTGTTGCTAACAGAGTTTA	0	0	0	0	0	0	0	1	0	0	0	0	0	0	0	0	0	0	0	0	0
AAGTTAATTCGTACGACTCAT	0	1	0	0	0	0	0	0	0	0	0	0	0	0	0	0	0	0	0	0	0
AAGTTGTGATGAGAATCAAT	0	4	0	0	0	0	0	0	0	0	0	0	0	0	0	0	0	0	0	0	0
AAGTTGTGATGAGAATCAATG	0	1113	3	1	0	0	0	0	0	0	1	0	0	1	0	0	0	0	0	0	0
AATAACAAGTGGGTTTGTTGAC	0	1	0	0	0	0	0	0	0	0	0	0	0	0	0	0	0	0	0	0	0
AATAACAATGCATTTCATCTTTCA	0	1	0	0	0	0	0	0	0	0	0	0	0	0	0	0	0	0	0	0	0
AATACTCTCATGAGGGCATTG	0	1	0	0	0	0	0	0	0	0	0	0	0	0	0	0	0	0	0	0	0
AATACTGTCAGGTAAAGAT	0	0	0	11	1	3	1	0	3	0	0	0	0	0	3	61	47	59	2	0	1
AATACTGTCAGGTAAAGATG	0	0	0	11	0	6	5	0	2	0	12	0	0	0	0	93	57	49	1	0	7
AATACTGTCAGGTAAAGATGT	0	0	16	70	52	75	64	3	59	0	574	2	38	4	45	600	636	333	87	104	174
AATACTGTCAGGTAAAGATGTC	0	0	16	182	112	159	190	20	114	2	1107	7	75	6	119	887	988	556	172	201	244
AATACTGTCAGGTAACGAT	0	0	0	0	0	0	0	0	1	0	0	0	0	0	0	0	0	0	0	0	0
AATACTGTCAGGTAACGATG	0	0	0	0	0	0	0	0	0	0	0	0	0	0	0	1	1	1	0	0	0
AATACTGTCAGGTAACGATGC	0	0	0	0	1	0	0	0	0	0	2	0	0	0	0	2	0	1	0	1	0
AATACTGTCAGGTAACGATGT	0	0	2	0	1	1	3	0	1	0	10	0	0	0	0	6	3	0	4	2	3
AATACTGTCAGGTAACGATGTC	0	0	0	0	13	5	1	0	3	0	11	0	0	0	12	9	5	6	0	2	1
AATACTGTCAGGTAAGAA	0	0	0	0	0	0	0	0	0	0	0	0	0	0	1	0	0	0	0	0	0
AATACTGTCAGGTAAGAATAC	0	0	0	1	0	0	0	0	0	0	0	0	0	0	0	0	0	0	0	0	0
AATACTGTCAGGTAATGATG	0	0	0	0	0	0	0	0	0	0	0	0	0	0	0	1	0	1	0	0	1
AATACTGTCAGGTAATGATGT	0	0	0	0	1	0	0	0	0	0	0	0	1	0	2	3	2	1	0	0	0
AATACTGTCAGGTAATGATGTC	0	0	0	1	1	0	0	0	2	0	2	0	0	0	0	0	3	3	0	0	0
AATACTGTCTGGTAATGATGT	0	0	0	0	0	0	0	0	0	0	0	0	0	0	0	0	1	0	0	0	0
AATATATATAAATATATATG	0	0	0	0	0	0	0	0	0	0	0	0	1	0	0	0	0	0	0	0	0
AATATATCATCTAAATACT	0	1	0	0	0	0	0	0	0	0	0	0	0	0	0	0	0	0	0	0	0
AATATCAGCTGGTAATTCT	0	0	0	1	0	0	0	0	1	0	0	0	0	0	0	3	1	2	0	0	0
AATATCAGCTGGTAATTCTG	0	0	0	1	0	0	0	0	0	0	0	0	0	0	0	4	0	6	0	0	0
AATATCAGCTGGTAATTCTGA	0	0	0	0	1	0	0	0	0	0	0	0	0	0	0	1	0	2	0	0	0
AATATCAGCTGGTAATTCTGG	0	0	0	0	0	0	0	0	1	0	1	0	1	0	0	2	1	2	0	0	1
AATATCAGCTGGTAATTCTGGG	0	0	0	0	0	0	0	0	0	0	0	0	0	0	0	1	0	0	0	0	0
AATATGGCACAATAAGCAAAG	0	1	0	0	0	0	0	0	0	0	0	0	0	0	0	0	0	0	0	0	0
AATATGGGAAATGGTAGAATA	1	0	0	0	0	0	0	0	0	0	0	0	0	0	0	0	0	0	0	0	0
AATATTTTAGTTCTTCCAC	0	0	0	0	1	0	0	0	0	0	0	0	0	0	0	0	0	0	0	0	0
AATCACAGGAAAATTCTG	0	0	0	3	0	0	0	0	0	0	0	0	0	0	0	0	0	6	0	0	0
AATCACAGGAAAATTCTGT	0	0	0	5	0	0	0	0	0	0	0	0	0	0	0	12	4	50	0	0	0
AATCACAGGAAAATTCTGTG	0	0	0	0	0	0	0	0	0	0	0	0	0	0	0	12	0	103	0	0	0
AATCACAGGAAAATTCTGTGC	0	0	0	1	0	0	0	0	0	0	0	0	0	0	0	50	0	288	0	0	0
AATCACAGGAAAATTCTGTGCG	0	0	0	0	0	0	0	0	0	0	0	0	0	0	0	19	0	50	0	0	0
AATCACAGGATAATACTG	0	0	0	0	66	55	185	16	14	9	146	10	3	20	0	0	0	0	40	19	146
AATCACAGGATAATACTGC	0	0	0	0	109	89	409	23	31	14	178	45	18	51	47	0	0	0	115	57	192
AATCACAGGATAATACTGCG	2	0	0	0	509	600	2564	223	124	182	2271	363	265	341	310	0	1	0	1435	903	1866
AATCACAGGATAATACTGCGA	0	0	3	2	655	2762	11505	85	748	918	10643	69	399	1091	49	2	3	1	4925	1023	8093
AATCACAGGATAATACTGCGAG	2	0	0	0	82	402	683	1	129	570	1531	5	91	89	0	0	0	0	490	66	730
AATCAGAACATGACACGTGAC	0	4	0	0	0	0	0	0	0	0	0	0	0	0	0	0	0	0	0	0	0
AATCAGAACATGACACGTGACAATC	0	1	0	0	0	0	0	0	0	0	0	0	0	0	0	0	0	0	0	0	0
AATCAGAACATGACACGTGATAGT	0	3	0	0	0	0	0	0	0	0	0	0	0	0	0	0	0	0	0	0	0
AATCAGACACTGCATTCAAAGAT	0	1	0	0	0	0	0	0	0	0	0	0	0	0	0	0	0	0	0	0	0
AATCCAATAAGAACGTGACACG	0	1	0	0	0	0	0	0	0	0	0	0	0	0	0	0	0	0	0	0	0
AATCCGTTACTCGCGCACAGCGCA	0	1	0	0	0	0	0	0	0	0	0	0	0	0	0	0	0	0	0	0	0
AATCGGTCGATAAACCTC	0	0	0	0	0	0	0	0	0	0	0	0	0	1	0	0	0	0	0	0	0
AATCTCATTTGGTAACTGT	0	0	0	4	1	5	0	0	0	0	3	0	1	0	0	2	3	0	0	0	2
AATCTCATTTGGTAACTGTG	0	0	0	0	1	1	0	1	0	0	0	0	0	0	1	3	7	4	2	0	2
AATCTCATTTGGTAACTGTGA	0	0	0	8	27	45	21	5	0	9	146	36	12	6	4	28	12	8	35	52	66
AATCTCATTTGGTAACTGTGAG	0	0	0	0	6	3	2	0	0	5	15	2	3	0	0	4	6	6	2	2	6
AATCTCATTTGGTAACTGTGAGG	0	0	0	0	0	0	0	0	0	0	0	0	0	0	0	9	14	10	0	0	0
AATCTGCATCCTGAGGTTT	0	4	0	0	0	0	0	0	0	0	0	0	0	0	0	0	0	0	0	0	0
AATCTGCATCCTGAGGTTTA	0	5	0	0	0	0	0	0	0	0	0	0	0	0	0	0	0	0	0	0	0
AATCTGTTATTCCCATTG	0	0	0	0	0	0	0	0	0	0	0	0	1	0	0	0	0	0	0	0	0
AATCTTGATGATGCTGCAGC	3	0	0	0	0	0	0	0	0	0	0	0	0	0	0	0	0	0	0	0	0
AATCTTGATGATGCTGCAGCA	2	0	0	0	0	0	0	0	0	0	0	0	0	0	0	0	0	0	0	0	0
AATCTTGATGATGCTGCAT	0	10	0	0	0	0	0	0	0	0	0	0	0	0	0	0	0	0	0	0	0
AATCTTGATGATGCTGCATC	2	0	0	0	0	0	0	0	0	0	0	0	0	0	0	0	0	0	0	0	0
AATCTTGATGATGCTGCATTCGC	1	0	0	0	0	0	0	0	0	0	0	0	0	0	0	0	0	0	0	0	0
AATCTTGATGATGCTGCATTG	1	0	0	0	0	0	0	0	0	0	0	0	0	0	0	0	0	0	0	0	0
AATGACAAGACATGATAACGTGAC	0	2	0	0	0	0	0	0	0	0	0	0	0	0	0	0	0	0	0	0	0
AATGCACTATCTGGTACG	0	0	0	0	0	0	0	0	0	0	0	0	0	0	1	0	0	0	0	0	0
AATGCACTATCTGGTACGA	0	0	0	0	0	1	0	0	0	0	0	0	0	0	0	1	0	0	2	1	3
AATGCACTATCTGGTACGAC	0	0	0	0	3	1	0	0	1	0	4	0	0	0	1	0	0	0	3	5	0
AATGCACTATCTGGTACGACA	0	0	0	7	9	6	1	6	12	7	51	14	0	0	13	6	3	2	47	83	78
AATGCATGGACACTTTAAGCACGA	0	0	0	0	0	0	0	0	0	0	0	0	0	0	0	1	0	0	0	0	0
AATGCATTGTTGTTTTCATTGACC	0	0	0	0	0	1	0	0	0	0	0	0	0	0	0	0	0	0	0	0	0
AATGCCCTTGGAAATCCCA	0	0	0	0	1	0	0	0	0	0	1	0	0	0	1	0	0	0	0	0	0
AATGCCCTTGGAAATCCCAA	0	0	0	2	0	0	0	0	0	0	0	0	0	0	0	0	0	0	0	0	0
AATGCCCTTGGAAATCCCAAA	0	0	0	4	0	0	0	0	2	6	11	5	0	0	2	0	0	1	0	0	0
AATGCCTACTTTCAAAGACGTTGT	0	3	0	0	0	0	0	0	0	0	0	0	0	0	0	0	0	0	0	0	0
AATGCCTATTTTAAAATGAAAACA	0	0	0	0	0	0	0	0	0	0	0	0	0	0	0	0	0	0	0	1	0
AATGGCACTAGATGAATTCA	0	0	0	3	0	0	0	0	0	0	0	1	0	0	0	0	0	0	0	0	0
AATGGCACTAGATGAATTCAC	0	0	0	1	0	0	0	0	0	0	0	0	0	0	0	1	2	0	0	0	0
AATGGCACTAGATGAATTCACG	0	0	1	5	0	0	0	0	0	0	0	0	0	0	0	4	0	2	0	0	0
AATGGCACTGAAAGAATTC	0	0	0	0	0	0	0	0	0	0	0	0	0	0	0	1	0	0	0	0	0
AATGGCACTGAAAGAATTCA	0	0	0	10	2	0	5	0	4	0	2	2	1	0	0	3	3	1	3	15	8
AATGGCACTGAAAGAATTCAC	0	0	0	7	1	0	0	1	1	0	2	5	0	0	0	6	7	4	0	10	0
AATGGCACTGAAAGAATTCACG	0	0	0	17	1	5	4	0	5	0	7	2	0	0	1	6	7	0	0	13	3
AATGGCACTGAAAGAATTCACGG	0	0	0	3	5	7	2	0	4	4	10	4	1	3	5	2	2	0	12	20	8
AATGGCACTGAAAGAATTCACGGG	0	0	0	1	3	1	2	1	1	2	4	5	0	1	2	0	0	1	0	0	4
AATGGCACTGGAAGAATT	0	0	0	0	53	53	30	4	38	8	50	19	2	8	22	0	0	0	10	20	67
AATGGCACTGGAAGAATTC	0	0	0	1	129	110	134	14	77	25	147	63	6	21	81	0	0	0	73	203	184
AATGGCACTGGAAGAATTCA	2	0	2	12	3262	4040	3095	377	2175	452	4653	1914	419	565	1353	6	8	2	2762	7928	5845
AATGGCACTGGAAGAATTCAC	0	0	0	12	794	903	190	80	1069	391	1597	819	140	157	697	8	7	6	539	2466	761
AATGGCACTGGAAGAATTCACG	19	3	2	66	4578	10830	9286	1156	7049	1978	19429	8865	2384	2736	4109	29	14	16	7147	18450	14915
AATGGCACTGGAAGAATTCACGG	11	0	5	30	3500	10163	5330	1039	5051	2140	15301	6772	1867	2384	2257	8	7	5	4485	10040	13119
AATGGCACTGGAAGAATTCACGGG	3	0	2	2	930	3396	501	234	1065	1454	3355	2073	538	436	394	0	0	0	899	1377	4158
AATGGCACTGGTAGAATTCA	0	0	0	0	1	0	0	0	1	2	2	0	0	0	0	0	0	0	0	1	1
AATGGCACTGGTAGAATTCAC	0	0	0	0	0	1	0	0	2	0	1	0	1	0	0	0	0	0	1	1	0
AATGGCACTGGTAGAATTCACG	0	0	0	0	0	0	3	0	0	0	2	3	2	0	2	0	0	1	3	0	4
AATGGCACTGGTAGAATTCACGG	0	0	0	0	0	2	0	0	0	1	0	0	1	0	0	0	0	0	0	2	1
AATGGGCTGATTGGGAAGCA	0	18	0	0	0	0	0	0	0	0	0	0	0	0	0	0	0	0	0	0	0
AATGTCAACTCCATAAAAGATTAA	0	1	0	0	0	0	0	0	0	0	0	0	0	0	0	0	0	0	0	0	0
AATGTTGTCTGGCTCGAGGTC	0	1	0	0	0	0	0	0	0	0	0	0	0	0	0	0	0	0	0	0	0
AATTCAACCCGGACACGGGCGTCG	0	1	0	0	0	0	0	0	0	0	0	0	0	0	0	0	0	0	0	0	0
AATTCCGTAGTGCATTGCAGT	0	0	0	0	0	0	0	0	0	0	0	0	0	1	0	0	0	0	0	0	0
AATTCGGTTCTAGAGAGG	0	0	0	0	0	1	0	0	0	0	0	0	0	0	0	0	0	0	0	0	0
AATTCGGTTCTAGAGAGGT	0	0	0	0	1	0	0	0	0	0	0	1	0	0	0	0	0	0	0	0	0
AATTCGGTTCTAGAGAGGTTT	0	0	0	2	0	0	0	0	0	0	0	0	0	0	3	1	0	0	1	0	0
AATTGACTCTAGTAGGGA	0	0	0	1	0	0	0	0	0	0	0	0	0	0	0	0	0	0	0	0	0
AATTGACTCTAGTAGGGAG	0	0	0	0	0	0	0	0	0	0	0	0	0	0	0	0	2	0	0	0	0
AATTGACTCTAGTAGGGAGT	0	0	0	0	0	0	1	0	0	0	0	0	0	0	0	0	0	0	0	0	0
AATTGACTCTAGTAGGGAGTC	0	0	0	19	0	1	31	2	2	0	0	1	1	0	0	0	14	27	0	0	1
AATTGCACCAATCCCGGC	0	0	0	0	1	1	0	0	0	0	5	0	0	1	0	0	0	0	0	0	3
AATTGCACCAATCCCGGCC	0	1	0	0	23	215	29	5	4	2	77	17	0	21	0	0	0	0	8	9	40
AATTGCACCAATCCCGGCCT	0	0	0	0	37	98	12	9	22	9	37	16	2	2	12	0	0	0	8	13	21
AATTGCACCAATCCCGGCCTG	0	0	0	0	167	566	146	48	93	108	660	195	55	57	114	1	0	0	46	50	74
AATTGCACCAATCCCGGCCTGC	0	0	0	0	1195	4606	950	221	553	549	3301	1109	252	366	600	1	1	0	290	549	851
AATTGCACTCGTCCCGGCCT	0	0	0	0	0	0	0	0	0	0	0	0	0	0	0	0	0	1	0	0	0
AATTGCACTCGTCCCGGCCTGC	0	0	0	1	0	0	0	0	0	0	0	0	0	0	0	1	0	0	0	0	0
AATTGCACTTGTCCCGGCCT	0	0	1	37	0	0	0	0	0	0	0	0	0	0	0	5	9	8	0	0	0
AATTGCACTTGTCCCGGCCTG	0	0	0	114	0	0	0	0	0	0	1	0	0	0	0	12	13	11	0	0	0
AATTGCACTTGTCCCGGCCTGC	0	0	0	315	0	0	0	0	0	0	0	0	0	0	0	21	11	15	0	0	0
AATTTGGCTCAGACCTTGATGC	0	0	0	0	0	0	0	0	0	0	0	0	0	0	0	0	0	0	1	0	0
AATTTTATACAATGCCCTCAT	0	1	0	0	0	0	0	0	0	0	0	0	0	0	0	0	0	0	0	0	0
ACAAAGATTGTTCAGGTAGACATT	0	1	0	0	0	0	0	0	0	0	0	0	0	0	0	0	0	0	0	0	0
ACAAATCAACTTGATCCGTAAGTT	0	1	0	0	0	0	0	0	0	0	0	0	0	0	0	0	0	0	0	0	0
ACAACCTCCTTGAGTGAG	0	0	0	90	0	6	3	0	0	0	5	0	0	2	0	14	13	15	0	0	5
ACAACCTCCTTGAGTGAGC	0	0	0	52	1	8	1	3	2	0	8	1	3	3	0	5	11	13	3	6	11
ACAACCTCCTTGAGTGAGCG	0	0	7	1163	31	56	34	13	26	4	77	30	13	18	23	30	404	366	80	110	89
ACAACCTCCTTGAGTGAGCGA	14	9	287	27948	448	1033	765	371	695	184	1870	419	389	417	460	9783	12946	8831	1650	2212	2153
ACAACCTTTTTGAGTGAGCG	0	0	0	0	0	0	0	0	0	0	0	0	0	0	0	0	1	0	0	0	0
ACAACCTTTTTGAGTGAGCGA	0	0	0	5	0	0	0	0	0	0	0	0	0	0	0	1	1	3	0	0	1
ACAAGTGGGTTTGTTGACTG	0	5	0	0	0	0	0	0	0	0	0	0	0	0	0	0	0	0	0	0	0
ACAAGTGGGTTTGTTGACTGA	0	0	0	0	0	0	0	0	0	0	0	0	0	1	0	0	0	0	0	0	0
ACAATACATTTTCATAGTCTATAGA	0	1	0	0	0	0	0	0	0	0	0	0	0	0	0	0	0	0	0	0	0
ACAATGAGATGTCAATGACAAGAC	0	1	0	0	0	0	0	0	0	0	0	0	0	0	0	0	0	0	0	0	0
ACAATGTCATCATCTTGCAAGT	0	0	0	0	1	0	0	0	0	0	0	0	0	0	0	0	0	0	0	0	0
ACACAATCTAATTTGGTGTT	0	0	0	0	0	0	0	0	0	0	0	0	0	0	0	0	0	0	1	0	0
ACACACACACACACAAGTA	0	0	0	0	0	0	0	0	0	0	0	0	0	0	0	0	0	0	0	0	1
ACACACACACACACACAC	0	0	1	8	0	3	3	14	0	1	8	3	2	2	0	8	14	6	3	5	8
ACACACACACACACACACA	0	0	2	3	2	6	0	12	1	4	9	3	0	3	1	16	18	12	0	0	5
ACACACACACACACACACAA	0	0	0	0	0	0	0	0	0	0	0	0	0	0	0	0	0	1	1	0	0
ACACACACACACACACACAAG	0	0	0	0	0	0	0	0	0	0	0	0	0	0	0	0	0	0	0	1	0
ACACACACACACACACACAC	0	0	0	0	0	0	0	0	0	0	0	0	0	0	0	1	0	0	0	0	0
ACACACACACACACACACACAA	0	0	0	0	0	0	0	0	0	0	0	0	0	0	0	0	0	1	0	0	0
ACACACACACACACGCACAA	0	0	0	0	0	0	0	0	1	0	1	0	0	0	0	0	0	0	2	3	0
ACACACATACACACACAC	0	0	0	0	0	0	0	0	0	0	0	0	0	0	0	1	0	0	0	0	0
ACACACATACACACACACA	0	0	0	0	0	0	0	0	0	0	0	0	0	0	0	0	1	0	0	0	0
ACACACCACATAACCCAGTTCATATC	0	0	0	0	0	0	0	0	0	0	0	0	0	0	0	1	0	0	0	0	0
ACACACTCACACACACAC	0	0	0	1	0	0	0	0	0	0	0	0	0	0	0	0	0	0	0	0	0
ACACACTCACACACACACA	0	0	0	0	0	0	0	0	0	0	0	0	0	0	0	0	0	1	0	0	0
ACACACTCACACACACACAC	0	0	0	0	0	0	0	0	0	0	0	2	0	0	0	0	0	0	1	0	0
ACACACTCACACACACACACT	0	0	0	0	0	0	0	0	0	0	0	0	0	0	0	0	0	1	0	0	0
ACACAGCTGGTGGTATCCAG	0	0	0	0	0	0	0	0	0	0	0	1	0	0	0	0	0	0	0	0	0
ACACAGCTGGTGGTATCT	0	0	0	0	0	0	0	1	0	0	2	0	0	0	0	0	0	3	0	0	0
ACACAGCTGGTGGTATCTCA	0	0	0	0	0	0	0	0	1	0	0	0	0	0	0	0	1	0	0	0	0
ACACAGCTGGTGGTATCTCAGT	0	0	0	0	0	0	0	0	1	0	1	0	0	0	0	0	0	0	0	0	0
ACACATATGATAGAGCTAA	0	0	0	0	0	0	0	1	0	0	0	0	0	0	0	0	0	0	0	0	0
ACACCACATAACCCAGTTCA	1	0	0	0	0	0	0	0	0	0	0	0	0	0	0	0	0	0	0	0	0
ACACCACATAACCCAGTTCATA	0	0	0	0	0	1	0	0	0	0	0	0	0	0	0	0	0	0	0	1	0
ACACCATTTGTCTATACATAACT	0	0	0	0	0	0	0	0	0	0	0	0	0	0	0	0	0	0	0	1	0
ACACCATTTGTCTATACATAACTG	0	0	0	0	0	0	0	0	0	0	0	0	0	0	0	0	0	1	0	0	0
ACACCATTTGTCTATACATAACTGT	0	0	0	0	0	0	0	0	0	0	0	1	0	0	0	0	1	0	0	0	0
ACACGAGCCACCGTCAGA	0	0	0	0	0	0	0	1	0	0	0	0	0	0	0	0	0	0	0	0	0
ACACTCACACACACACACTC	0	0	0	0	0	0	0	0	0	0	0	0	0	0	0	0	1	0	0	0	0
ACAGAAAGAGAAGTGAGCACGC	1	0	0	0	0	0	0	0	0	0	0	0	0	0	0	0	0	0	0	0	0
ACAGAAGAGAGCGAGCAC	2	0	0	0	0	0	0	0	0	0	0	0	0	0	0	0	0	0	0	0	0
ACAGAAGAGAGTGAGCAC	58	31	12	0	0	0	0	0	0	0	2	0	0	1	1	0	0	0	0	0	0
ACAGAAGAGAGTGAGCACA	226	516	17	1	0	0	0	1	0	0	0	0	0	0	0	0	0	0	0	0	0
ACAGAAGAGAGTGAGCACAC	0	0	0	0	0	0	0	0	0	0	0	0	0	0	0	0	0	0	1	0	0
ACAGAAGAGAGTGAGCACAG	0	0	0	1	0	0	0	0	0	0	0	0	0	0	0	0	0	0	0	0	0
ACAGAAGAGAGTGAGCACAGCT	1	0	0	0	0	0	0	0	0	0	0	0	0	0	0	0	0	0	0	0	0
ACAGAAGAGAGTGAGCACGC	2	0	0	0	0	0	0	0	0	0	0	0	0	0	0	0	0	0	0	0	0
ACAGAAGATAGAGAGCACAG	0	201	0	0	0	0	0	0	0	0	0	0	0	0	0	0	0	0	0	0	0
ACAGACTGTGAGGGAGAGC	0	0	0	0	0	0	0	0	0	0	0	0	0	1	0	0	0	0	0	0	0
ACAGACTGTGAGGGAGAGCG	0	0	0	0	0	0	0	0	0	0	0	0	1	1	2	0	0	0	0	0	0
ACAGATTCGATTCTAGGG	0	0	0	0	1	0	0	0	0	0	0	0	0	0	0	0	0	0	0	0	0
ACAGGGATGGAGCAGAGCATG	1	0	0	0	0	0	0	0	0	0	0	0	0	0	0	0	0	0	0	0	0
ACATAGCCTGACAGAGGTT	0	0	0	0	0	0	0	0	0	0	0	0	1	0	0	0	0	0	0	0	0
ACATAGCCTGACAGAGGTTA	0	0	0	0	0	0	0	0	0	0	0	0	0	1	0	0	0	0	0	0	0
ACATAGCCTGACAGAGGTTAGG	0	0	0	0	0	0	1	0	0	0	0	0	0	0	0	0	0	0	0	0	0
ACATAGCCTGATAGAGGTT	0	0	0	0	0	0	0	2	0	1	3	1	3	0	6	0	0	0	0	2	8
ACATAGCCTGATAGAGGTTA	0	0	0	0	66	67	27	23	52	26	166	44	28	24	24	0	0	0	59	85	72
ACATAGCCTGATAGAGGTTAC	0	0	0	0	1	4	1	0	3	3	0	2	0	0	1	0	0	0	4	4	8
ACATAGCCTGATAGAGGTTACG	2	0	0	0	501	475	404	175	659	645	1228	210	216	107	166	1	0	0	1076	1606	2670
ACATCAAACTTCACAAACTCAT	0	0	0	0	0	0	0	0	0	0	0	0	1	0	0	0	0	0	0	0	0
ACATCACCACAAACAAGTCAC	0	1	0	0	0	0	0	0	0	0	0	0	0	0	0	0	0	0	0	0	0
ACATGAAAAGATGCGTCCAAGAATC	0	1	0	0	0	0	0	0	0	0	0	0	0	0	0	0	0	0	0	0	0
ACATGAAGTGATATTGGCTCG	1	0	0	0	0	0	0	0	0	0	0	0	0	0	0	0	0	0	0	0	0
ACATGACACGTGACAGTCATA	0	1	0	0	0	0	0	0	0	0	0	0	0	0	0	0	0	0	0	0	0
ACATTCGCGGTGCACTTCTT	0	0	0	0	0	1	0	0	0	0	0	0	0	0	0	0	0	0	0	0	0
ACATTGATGCGCTGCACCAA	0	0	0	0	0	0	0	0	0	0	0	0	0	0	0	0	1	0	0	0	0
ACATTTTTGTTAAGCGCAGC	0	0	0	0	0	0	0	0	0	0	0	0	1	0	0	0	0	0	0	0	0
ACCAAAAGTCCCCCCAAACA	0	0	0	0	0	1	0	0	0	0	0	0	0	0	0	0	0	0	0	0	0
ACCAACAAATCTCTACTAAGT	0	1	0	0	0	0	0	0	0	0	0	0	0	0	0	0	0	0	0	0	0
ACCAAGTGAATCGGAGCC	1	0	0	0	0	0	0	0	0	0	0	0	0	0	0	0	0	0	0	0	0
ACCAATCAGAACATGACACATGAC	0	2	0	0	0	0	0	0	0	0	0	0	0	0	0	0	0	0	0	0	0
ACCAATGGATCCTTCTGA	0	0	0	0	1	0	0	0	0	0	0	0	0	0	0	0	0	0	0	0	0
ACCAATGGATCCTTCTGAGCCTG	0	0	1	0	1	1	0	0	0	0	1	0	0	0	0	0	0	0	0	0	0
ACCACATAACCCAGTTCATATC	0	0	0	0	0	0	0	0	0	0	0	0	0	0	0	1	0	0	0	0	0
ACCACATTCCTTCTCATCTCA	0	0	0	0	0	0	0	0	0	0	0	0	0	0	1	0	0	0	0	0	0
ACCAGGCTCTGATACCAT	0	2	0	0	0	0	0	0	0	0	0	0	0	0	0	0	0	0	0	0	0
ACCAGGCTCTGATACCATG	0	35	0	0	0	0	0	0	0	0	0	0	0	0	0	0	0	0	0	0	0
ACCAGGCTCTGATACCATGG	0	0	0	0	0	0	0	0	0	0	0	0	4	0	0	0	0	0	0	5	0
ACCAGGGATTGGCGGATGT	0	0	0	0	0	0	0	0	0	0	0	0	1	0	1	0	0	0	0	0	0
ACCATAAACGATGCCGAC	0	0	0	0	0	0	0	0	0	0	0	0	0	0	0	1	0	0	0	7	0
ACCATAAACGATGCCGACCA	0	0	0	0	0	0	0	0	0	0	0	0	0	0	0	1	0	0	0	0	0
ACCATAAACGATGCCGACCAGG	0	0	0	0	0	0	0	0	0	0	2	0	0	0	6	0	0	0	2	0	0
ACCATAAACGATGCCGACCAGGG	0	0	0	0	0	0	0	0	0	0	0	0	5	0	0	0	0	0	0	0	0
ACCATAAACGATGCCGACCAGGGA	0	2	0	0	0	0	0	0	1	0	0	0	0	0	24	0	0	0	0	3	0
ACCATAAACGATGCCGACCAGGGAT	0	0	0	0	0	0	0	0	0	0	0	0	0	0	9	0	0	0	0	0	0
ACCATCCTAGTCTCAACCAT	1	0	0	0	0	0	0	0	0	0	0	0	0	0	0	0	0	0	0	0	0
ACCATCCTAGTCTCAACCATA	0	0	0	0	0	0	0	0	0	0	0	0	1	0	0	0	0	0	0	0	0
ACCATCCTAGTCTCAACCATAAA	0	0	1	0	0	0	0	0	0	0	0	0	0	0	1	0	0	0	0	0	0
ACCATGTTATGATTGGATATCAAC	0	1	0	0	0	0	0	0	0	0	0	0	0	0	0	0	0	0	0	0	0
ACCATTGCTGCACCACTAT	0	0	0	0	0	0	0	0	0	0	0	0	0	0	0	0	1	0	0	0	0
ACCCATGAAAAGAGTAGAAGTC	0	0	0	0	0	0	0	0	0	0	1	0	0	0	0	0	0	0	0	0	0
ACCCCGTAGATCCGAATT	0	0	0	0	1	0	0	0	0	0	0	0	0	0	0	0	0	0	0	0	0
ACCCCGTAGATCCGAATTTG	0	0	0	0	1	2	1	0	0	1	10	3	0	0	3	0	0	0	0	0	1
ACCCCGTAGATCCGAATTTGT	0	0	0	0	10	7	19	4	9	2	18	18	0	4	6	0	0	0	6	14	7
ACCCCGTAGATCCGAATTTGTG	0	0	0	0	0	0	0	0	0	0	1	0	0	0	0	0	0	0	0	0	0
ACCCGTAAATCCGAACTTG	0	0	0	0	0	0	0	0	0	0	0	0	0	0	0	0	0	0	0	0	1
ACCCGTAGATCCGAACTTG	0	0	0	0	1	5	0	0	0	1	7	3	1	2	0	0	0	0	0	0	6
ACCCGTAGATCCGAACTTGT	0	0	0	0	18	23	2	0	15	5	72	16	8	16	43	0	0	0	24	29	39
ACCCGTAGATCCGAACTTGTG	0	0	0	1	167	239	0	2	108	79	240	225	99	115	205	1	0	2	250	503	339
ACCCGTAGATCCGAACTTGTGG	0	0	0	0	1	0	0	0	0	0	0	0	0	0	0	0	0	0	0	0	0
ACCCGTAGATCCGAACTTGTGT	0	0	0	2	2	2	0	0	1	2	11	1	1	0	0	15	6	4	4	9	28
ACCCGTAGATCCGATCTTG	0	0	0	0	0	0	0	0	0	0	0	1	0	0	0	0	0	0	0	0	0
ACCCGTAGATCCGATCTTGTG	0	0	0	0	4	9	0	0	2	0	3	14	0	4	0	0	0	0	9	16	19
ACCCGTCGGCTGTCGGTGGAC	0	0	0	0	0	0	0	0	0	0	0	0	0	0	1	0	0	1	2	2	0
ACCCGTCGGCTGTCGGTGGACT	0	0	0	0	0	0	0	0	0	0	0	0	0	1	2	0	0	0	0	1	0
ACCCGTCGGCTGTCGGTGGACTG	0	0	0	0	0	0	0	0	0	0	0	0	0	0	0	0	0	0	2	0	0
ACCCTCTCCCTATAGTGAGTCGTATT	0	0	0	0	0	0	0	0	0	0	0	0	1	0	0	0	0	0	0	0	0
ACCCTGCACAAACACACCA	0	0	0	0	1	1	0	1	0	0	0	0	0	0	0	0	0	0	0	2	0
ACCCTGTAGAACCGAATTTG	0	0	0	0	0	0	2	1	0	0	6	2	0	0	0	0	0	0	1	0	0
ACCCTGTAGAACCGAATTTGT	0	0	0	0	0	9	19	1	9	1	18	3	0	0	7	0	0	0	4	4	5
ACCCTGTAGACCCGAGTTTGA	0	0	0	0	0	0	1	0	0	0	0	0	0	0	0	0	0	0	0	0	0
ACCCTGTAGATCCGAATT	0	0	0	7	14	13	34	6	9	5	31	4	0	9	29	3	3	3	7	3	24
ACCCTGTAGATCCGAATTT	0	0	0	0	44	21	88	8	13	18	87	22	8	13	56	2	2	0	7	14	28
ACCCTGTAGATCCGAATTTG	1	3	1	23	622	1113	2775	274	1095	699	3952	1296	247	384	1861	20	14	20	484	142	772
ACCCTGTAGATCCGAATTTGT	12	3	16	1449	6617	9806	15531	2860	9844	2869	17842	8560	1665	2351	7968	661	583	497	5106	8330	8586
ACCCTGTAGATCCGAATTTGTG	0	0	0	9	11	14	16	5	4	5	24	22	9	8	25	8	2	1	3	0	3
ACCCTGTAGATCCGAATTTGTT	0	0	29	3906	1312	2303	8790	1288	1770	3708	12177	6752	1869	2405	8012	1555	1310	1062	1191	916	2635
ACCCTGTAGATCCGAGTT	0	0	0	1	0	0	0	0	0	0	0	0	0	0	0	0	0	0	0	0	0
ACCCTGTAGATCCGAGTTAG	0	0	0	0	1	0	2	0	0	0	0	0	0	0	0	0	0	0	0	3	0
ACCCTGTAGATCCGAGTTAGAT	0	0	0	0	0	0	0	0	0	0	0	0	0	0	0	0	0	0	0	0	1
ACCCTGTAGATCCGAGTTT	0	0	0	0	0	0	0	0	0	0	1	0	0	0	0	0	0	0	0	0	0
ACCCTGTAGATCCGAGTTTG	0	0	0	0	4	1	5	0	5	0	6	3	0	2	5	0	0	0	0	0	2
ACCCTGTAGATCCGAGTTTGA	0	0	0	1	18	210	95	2	8	4	33	30	3	40	25	0	0	1	23	0	9
ACCCTGTAGATCCGGATT	0	0	0	0	0	0	0	0	0	0	0	0	0	0	0	0	0	0	0	1	0
ACCCTGTAGATCCGGATTTG	0	0	0	0	2	0	0	0	2	0	3	0	0	0	0	0	0	0	0	1	2
ACCCTGTAGATCCGGATTTGT	0	0	0	1	5	6	4	2	1	3	5	0	1	1	0	1	1	2	0	9	1
ACCCTGTAGATCCGGGCTTT	0	0	0	0	2	0	19	0	0	0	1	2	0	0	0	0	0	0	0	0	0
ACCCTGTAGATCCGGGCTTTC	0	0	0	0	0	0	13	0	0	0	0	0	0	0	0	0	0	0	0	0	0
ACCCTGTAGATCCGGGCTTTCG	0	0	0	0	0	0	2	0	0	0	0	1	0	0	0	0	0	0	0	0	0
ACCCTGTAGATCCGGGCTTTT	0	0	0	13	2	5	195	17	1	11	31	13	4	6	31	2	0	0	0	0	1
ACCCTGTAGCTGCCAAGGGGC	0	0	0	0	0	0	0	0	0	0	1	0	0	0	0	0	0	0	0	0	0
ACCCTGTAGCTGCCAAGGGGCG	0	0	0	0	0	0	0	0	0	0	0	0	0	0	0	0	0	0	0	0	2
ACCCTGTAGTTCCGGGCTTTTG	0	0	0	1	0	0	1	0	0	0	0	0	0	0	0	0	0	0	0	0	0
ACCCTGTCAGACCATACTTG	0	0	0	0	0	1	0	0	0	0	0	0	0	0	0	0	0	0	0	0	0
ACCCTGTCAGACCATACTTGT	0	0	0	0	0	0	0	0	0	0	0	0	0	0	0	0	0	0	0	0	1
ACCCTGTCAGACCATACTTGTT	0	0	0	0	2	3	4	0	6	1	8	2	0	1	2	0	0	0	0	4	4
ACCGTAGAAACTAGCATAG	0	0	0	0	0	0	0	0	0	0	1	0	0	0	0	0	0	0	0	0	0
ACCGTCATCATCCAATAACAACAT	0	2	0	0	0	0	0	0	0	0	0	0	0	0	0	0	0	0	0	0	0
ACCGTGTTTCCTTGGTTAACG	0	0	0	0	0	0	0	0	0	0	0	0	0	0	0	0	0	0	1	0	0
ACCTATTCTCAAACTTTA	0	0	0	0	0	0	0	0	0	0	0	0	0	0	0	1	0	0	0	6	0
ACCTATTCTCAAACTTTAA	0	0	0	0	0	0	0	0	0	0	0	0	0	0	26	0	0	0	0	4	0
ACCTATTCTCAAACTTTAAA	0	0	0	0	0	0	0	0	0	0	0	0	0	0	0	0	0	0	1	6	0
ACCTATTCTCAAACTTTAAAT	0	0	0	0	0	0	0	0	0	0	0	0	0	0	15	0	1	0	0	0	0
ACCTATTCTCAAACTTTAAATA	0	0	0	0	0	0	0	0	0	1	0	0	0	1	0	0	0	0	0	0	0
ACCTATTCTCAAACTTTAAATAG	0	0	0	0	0	0	0	0	1	0	0	0	0	0	1	0	0	0	0	0	0
ACCTCTGCATCCAGTGCT	0	0	0	0	0	0	0	0	0	0	0	0	0	0	1	0	0	0	0	0	0
ACCTTCTTCCGTGCGATCTCG	0	1	0	0	0	0	0	0	0	0	0	0	0	0	0	0	0	0	0	0	0
ACCTTGATGCTGCGACTCAG	0	0	0	0	0	0	0	0	0	0	0	0	0	0	0	0	0	0	0	1	0
ACGACCATATACCATATAC	0	0	0	0	0	0	0	0	0	0	0	0	0	0	0	0	0	0	1	0	0
ACGACTCACTATAGGGAGAAAG	0	0	0	0	0	0	0	0	0	0	0	0	0	0	0	0	0	0	0	1	0
ACGAGAGGGGGAGAGAGAAG	0	0	0	0	0	0	0	0	0	0	0	0	0	1	0	0	0	0	0	4	0
ACGAGAGGGGGAGAGAGAAGTA	0	0	0	0	0	0	0	0	1	0	0	0	0	0	0	0	0	0	0	0	0
ACGAGGATGATGAGGATGACGAA	1	0	0	0	0	0	0	0	0	0	0	0	0	0	0	0	0	0	0	0	0
ACGATGATGATGATGATGATG	0	0	0	0	0	0	0	0	0	0	0	0	1	0	0	0	0	0	0	0	0
ACGATGCCGACCAGGGAT	0	0	0	0	0	0	0	0	0	1	0	0	0	0	11	0	0	0	5	0	0
ACGCAGGAGAGATGACGCTG	0	4	0	0	0	0	0	0	0	0	0	0	0	0	0	0	0	0	0	0	0
ACGCAGGAGAGATGACGCTGT	0	13	0	0	0	0	0	0	0	0	0	0	0	0	0	0	0	0	0	0	0
ACGCCTTCGGATTGAGGCGCG	0	0	0	0	0	0	0	0	0	0	0	0	0	0	0	1	0	0	0	0	0
ACGCTTGAACTTTGTTTTT	0	0	0	0	0	0	0	0	0	0	0	0	0	0	0	1	0	0	0	0	0
ACGCTTGAACTTTGTTTTTC	0	0	0	0	0	0	0	0	0	0	0	0	0	0	0	2	0	1	0	0	0
ACGCTTGAACTTTGTTTTTCC	0	0	0	18	0	0	0	0	0	0	0	0	0	0	0	7	6	11	0	0	0
ACGCTTGAACTTTGTTTTTCCT	0	0	0	182	0	0	0	0	0	0	0	0	0	0	0	37	38	33	0	0	0
ACGGAATATCACATCATCACGT	0	1	0	0	0	0	0	0	0	0	0	0	0	0	0	0	0	0	0	0	0
ACGGATCCCGCCTTGCACCAAGTGA	1	0	0	0	0	0	0	0	0	0	0	0	0	0	0	0	0	0	0	0	0
ACGGCAAATGGACATTTC	0	0	0	0	1	0	0	0	0	0	1	0	0	0	0	0	0	0	0	0	0
ACGGCGCGACGAACGACATA	1	0	0	0	0	0	0	0	0	0	0	0	0	0	0	0	0	0	0	0	0
ACGTATACTAAATGTATCCT	0	0	0	0	0	0	0	1	0	0	0	0	0	0	0	0	0	0	0	0	0
ACGTATACTAAATGTATCCTG	0	0	0	1	1	0	3	0	1	0	0	0	0	0	0	0	0	0	0	0	0
ACGTATACTAAATGTATCCTGA	1	0	0	3	29	9	14	3	2	1	6	5	0	0	3	0	0	0	6	10	4
ACGTATACTGAATGTATC	0	0	0	0	0	0	0	1	0	0	0	0	0	1	0	0	0	2	0	0	0
ACGTATACTGAATGTATCC	0	0	0	0	0	0	4	0	1	0	2	0	0	0	1	0	0	3	0	1	0
ACGTATACTGAATGTATCCT	0	0	0	1	3	2	5	2	2	3	9	0	0	3	2	10	13	14	0	4	6
ACGTATACTGAATGTATCCTG	0	0	2	152	14	84	478	81	93	64	256	57	54	24	63	119	170	151	30	238	104
ACGTATACTGAATGTATCCTGA	17	0	30	6821	88	4632	18199	3794	2712	2274	11943	3505	2534	1519	2231	1894	1862	1461	3395	8120	4749
ACGTCAACCTCCAATAAAATCGTG	0	2	0	0	0	0	0	0	0	0	0	0	0	0	0	0	0	0	0	0	0
ACGTCCAAAAATCTCACAGTTA	0	0	0	1	0	0	0	0	0	0	0	0	0	0	0	0	0	0	0	0	0
ACGTCTTAGAAAGCCAACCTT	0	1	0	0	0	0	0	0	0	0	0	0	0	0	0	0	0	0	0	0	0
ACGTGACATGTGACAGTCAAC	0	2	0	0	0	0	0	0	0	0	0	0	0	0	0	0	0	0	0	0	0
ACGTGCTCCCCTCCTCCAAC	0	1	0	0	0	0	0	0	0	0	0	0	0	0	0	0	0	0	0	0	0
ACGTGGTCTCCTTCTCCAT	0	0	2	0	0	0	0	0	0	0	0	0	0	0	0	0	0	0	0	0	0
ACGTGTATTCTTGGGTAAT	0	0	0	1	0	0	0	0	0	0	0	0	0	0	0	0	0	0	0	0	0
ACGTGTATTCTTGGGTAATT	0	0	0	3	0	0	0	0	0	0	0	0	0	0	0	0	0	0	0	0	0
ACGTGTATTCTTGGGTAATTA	0	0	0	29	0	0	0	0	0	0	0	0	0	0	0	1	0	0	0	0	0
ACGTGTATTCTTGGGTAATTAA	0	0	0	20	0	0	0	0	0	0	0	0	0	0	0	1	0	1	0	0	0
ACGTGTATTCTTGGGTAATTAAC	0	0	0	46	0	0	0	0	0	0	0	0	0	0	0	0	3	2	0	0	0
ACGTGTATTCTTGGGTAATTAACA	0	0	0	72	0	0	0	0	0	0	0	0	0	0	0	0	7	0	0	0	0
ACGTGTCATGTTCTGATTAGTCAA	0	1	0	0	0	0	0	0	0	0	0	0	0	0	0	0	0	0	0	0	0
ACGTGTCATGTTCTGATTGAATGT	0	2	0	0	0	0	0	0	0	0	0	0	0	0	0	0	0	0	0	0	0
ACGTGTCATGTTCTGATTGAATGTC	0	1	0	0	0	0	0	0	0	0	0	0	0	0	0	0	0	0	0	0	0
ACGTTATTGAAGGTGATGACATGA	0	2	0	0	0	0	0	0	0	0	0	0	0	0	0	0	0	0	0	0	0
ACTAACTATAACAATTACTTT	0	1	0	0	0	0	0	0	0	0	0	0	0	0	0	0	0	0	0	0	0
ACTACAATTATCTGATCA	3	0	0	0	0	0	0	0	0	0	0	0	0	0	0	0	0	0	0	0	0
ACTACAATTATCTGATCAAC	1	0	0	0	0	0	0	0	0	0	0	0	0	0	0	0	0	0	0	0	0
ACTAGATCCATACTCGTC	0	0	0	0	0	0	0	0	0	0	1	0	0	0	0	0	0	0	0	0	1
ACTAGATCCATACTCGTCT	0	0	0	0	0	0	0	0	0	0	0	0	0	0	0	0	0	0	0	0	1
ACTAGATCCATACTCGTCTA	0	0	0	0	0	0	0	0	1	0	0	0	0	0	0	0	1	0	0	0	1
ACTAGATCCATACTCGTCTAT	0	0	0	1	6	12	2	6	6	2	9	2	1	0	0	0	0	0	16	34	13
ACTAGATCCATACTCGTCTATA	0	0	0	0	0	0	0	0	0	0	0	0	0	0	0	0	1	0	0	0	0
ACTATCACGTGTCATGTTCTGATT	0	9	0	0	0	0	0	0	0	0	0	0	0	0	0	0	0	0	0	0	0
ACTATTGAAGTTACTCCCA	0	0	0	0	0	0	0	0	0	0	0	0	0	0	0	0	0	0	1	0	0
ACTCAACCTGGGTGTGAT	0	0	0	1	0	0	0	0	0	0	2	0	0	0	0	0	0	0	0	0	0
ACTCAACCTGGGTGTGATG	0	0	0	0	1	0	0	0	0	0	1	1	0	0	0	0	2	0	0	0	0
ACTCAACCTGGGTGTGATGT	0	0	0	0	0	0	1	0	0	1	4	0	0	0	0	0	0	0	0	2	2
ACTCACTCAACCTGGGTG	0	0	0	0	1	0	0	0	0	0	0	0	0	0	0	0	0	0	0	0	3
ACTCACTCAACCTGGGTGT	0	0	0	3	65	26	56	9	53	3	79	22	10	10	32	2	3	0	148	96	299
ACTCACTCAACCTGGGTGTG	0	0	0	3	28	19	6	2	36	9	13	8	5	3	35	6	23	2	31	42	41
ACTCACTCAACCTGGGTGTGA	0	0	2	148	61	46	32	6	53	19	152	18	8	8	76	328	420	198	20	37	26
ACTCACTCAACCTGGGTGTGAT	0	0	4	237	521	269	251	43	543	342	847	229	56	18	843	426	344	246	67	327	100
ACTCACTCAACCTGGGTGTGATG	2	0	16	1868	459	1673	3326	383	4083	3473	8817	2719	235	132	3914	3292	2828	668	2150	4041	2632
ACTCACTCAACCTGGGTGTGATGT	0	0	2	104	7	13	67	22	14	183	180	30	5	0	59	86	129	44	19	158	82
ACTCACTCAACCTGGGTGTGATGTG	0	0	0	0	0	0	1	0	0	1	2	0	0	0	0	0	1	0	0	0	0
ACTCAGAAGTAATAACACCG	0	1	0	0	0	0	0	0	0	0	0	0	0	0	0	0	0	0	0	0	0
ACTCTCCCTCAAGGGCTTCT	0	1	0	0	0	0	0	0	0	0	0	0	0	0	1	0	0	0	0	0	0
ACTGAAATAGTTGAAAAACCTAAT	0	1	0	0	0	0	0	0	0	0	0	0	0	0	0	0	0	0	0	0	0
ACTGCCTCTTCCCTGGCTCCG	0	0	1	0	0	0	0	0	0	0	0	0	0	0	0	0	0	0	0	0	0
ACTGCTATTCCCATTTCTAAA	0	0	0	0	0	0	0	0	0	0	0	0	0	0	22	0	0	1	0	0	0
ACTGCTATTCCCATTTCTAAAC	0	0	0	0	0	1	0	0	0	0	0	0	0	1	2	0	0	0	0	3	0
ACTGCTATTCCCATTTCTAAACC	0	0	0	0	0	0	0	0	0	0	0	0	0	0	2	0	0	0	0	0	0
ACTGCTATTTCCCTTTCTAGA	0	3	0	0	0	0	0	0	0	0	0	0	0	0	0	0	0	0	0	0	0
ACTGGCCTGCTAAGTCCCA	0	0	0	0	4	3	1	0	2	0	0	0	0	0	0	0	0	0	0	1	1
ACTGGCCTGCTAAGTCCCAA	0	0	0	0	0	0	1	0	0	0	5	2	0	0	0	0	0	0	0	0	0
ACTGGCCTGCTAAGTCCCAAG	0	0	0	0	6	0	1	0	1	3	2	4	0	2	1	0	0	0	0	1	1
ACTGGCCTGTTAAGTCCCAAG	0	0	0	3	0	0	0	0	0	0	0	0	0	0	0	0	0	1	0	0	0
ACTGTACAAAACACATGACTCCT	0	1	0	0	0	0	0	0	0	0	0	0	0	0	0	0	0	0	0	0	0
ACTGTCACATGTTATGTTTTGATT	0	1	0	0	0	0	0	0	0	0	0	0	0	0	0	0	0	0	0	0	0
ACTGTCATGGAGTTGCTCTCTT	0	0	0	0	0	0	0	3	2	0	0	0	0	0	0	0	0	0	0	0	1
ACTGTCATGTGTCATGTTCTGATT	0	2	0	0	0	0	0	0	0	0	0	0	0	0	0	0	0	0	0	0	0
ACTTACCTCAGTAACATCTTTGAA	0	1	0	0	0	0	0	0	0	0	0	0	0	0	0	0	0	0	0	0	0
ACTTGCAAGAAAGTCACA	1	0	0	0	0	0	0	0	0	0	0	0	0	0	0	0	0	0	0	0	0
ACTTGCAAGAAAGTCACAA	1	0	0	0	0	0	0	0	0	0	0	0	0	0	0	0	0	0	0	0	0
ACTTGTTTCATAGCTTTCAACTGA	1	0	0	0	0	0	0	0	0	0	0	0	0	0	0	0	0	0	0	0	0
ACTTTAAAATTTAACGGAATG	0	1	0	0	0	0	0	0	0	0	0	0	0	0	0	0	0	0	0	0	0
ACTTTTCTCATGTGACCG	0	0	0	0	0	1	0	0	0	0	0	0	0	0	0	0	0	0	0	0	0
ACTTTTGAACTGGATTTGCCGA	0	0	0	0	0	1	0	0	0	0	0	0	0	0	0	0	0	0	0	0	0
ACTTTTGCCAAACAAGTGA	0	0	0	0	0	0	0	1	0	0	0	0	0	0	0	0	0	0	0	0	0
AGAAACCAATGGATCCTTCT	0	0	0	0	0	0	0	0	0	0	1	0	0	0	0	0	0	0	0	0	0
AGAAAGACATGGGTAGTGAGAT	0	0	0	1	0	0	0	0	0	0	0	0	0	0	0	0	1	0	0	0	0
AGAAAGGGAAATAGCAGTTG	0	8	0	0	0	0	0	0	0	0	0	0	0	0	0	0	0	0	0	0	0
AGAAATGTGATCCTAGGT	0	0	0	1	0	0	0	0	0	0	0	0	0	0	0	0	0	0	0	0	0
AGAACACACCACATAACCCAGT	0	0	0	0	0	0	0	0	0	0	0	0	0	0	0	0	0	1	0	0	0
AGAACACATGTTGCTCAAG	0	0	0	0	0	0	0	0	0	0	0	0	0	0	0	0	0	0	0	1	0
AGAACATGGCACGTAACAGTCATC	0	1	0	0	0	0	0	0	0	0	0	0	0	0	0	0	0	0	0	0	0
AGAACCTTCTTCCATGCCATCTCG	0	0	0	0	0	0	0	0	0	0	0	0	0	0	1	0	0	0	0	0	0
AGAACGTGACACATGACAATCAA	0	2	0	0	0	0	0	0	0	0	0	0	0	0	0	0	0	0	0	0	0
AGAAGAGAGAGAGTACAGCCT	4	0	1	0	0	0	0	0	0	0	0	0	0	0	0	0	0	0	0	0	0
AGAAGCAGGGCACGTGCA	0	2	0	0	0	0	0	0	0	0	0	0	0	0	0	0	0	0	0	0	0
AGAAGGTTCTTCCACAGTTGTAACA	0	1	0	0	0	0	0	0	0	0	0	0	0	0	0	0	0	0	0	0	0
AGAATCCTGATGATGCTGCAT	4	59	1	0	0	0	0	0	0	0	0	0	0	0	0	0	0	0	0	0	0
AGAATCTTGATGATGCTG	0	11	0	0	0	0	0	0	0	0	0	0	0	0	0	0	0	0	0	0	0
AGAATCTTGATGATGCTGC	20	37	1	0	0	0	0	0	0	0	0	0	0	0	0	0	0	0	0	0	0
AGAATCTTGATGATGCTGCA	12	11	2	0	0	0	0	0	0	0	0	0	0	0	0	0	0	0	0	0	0
AGAATCTTGATGATGCTGCAACG	1	0	0	0	0	0	0	0	0	0	0	0	0	0	0	0	0	0	0	0	0
AGAATCTTGATGATGCTGCAG	1	16	0	0	0	0	0	0	0	0	0	0	0	0	0	0	0	0	0	0	0
AGAATCTTGATGATGCTGCAT	4878	59979	292	32	2	2	0	2	0	8	8	1	9	8	0	3	6	2	0	16	9
AGAATCTTGATGATGCTGCATT	0	0	0	0	0	0	0	0	0	0	0	0	0	1	0	0	0	0	0	0	0
AGAATCTTGATGATGCTGCATTC	0	2	0	0	0	0	0	0	0	0	0	0	0	0	0	0	0	0	0	0	0
AGAATGTCGTCTGGTTCGAG	0	0	0	0	0	0	0	0	0	0	0	0	0	0	0	0	0	0	0	1	0
AGAATGTGACACATGACAATCAAT	0	1	0	0	0	0	0	0	0	0	0	0	0	0	0	0	0	0	0	0	0
AGAATTTGTGGGAATGGGCTGA	0	19	0	0	0	0	0	0	0	0	0	0	0	0	0	0	0	0	0	0	0
AGAATTTGTGGGAATGGGCTGAT	0	1	0	0	0	0	0	0	0	0	0	0	0	0	0	0	0	0	0	0	0
AGACAAGGATGAGGCAGAGCA	21	0	1	0	0	0	0	0	0	0	0	0	0	0	0	0	0	0	0	0	0
AGACAATGATGGTGATGGT	0	0	0	0	0	0	0	0	0	0	0	0	0	1	0	0	0	0	1	0	0
AGACAGGGACATCAGCAC	0	0	0	0	0	0	0	0	0	0	0	0	0	0	0	0	0	0	1	0	0
AGACAGGGACATCAGCACC	0	0	0	0	0	0	0	0	0	0	0	0	0	0	1	0	0	0	0	0	0
AGACAGGGATGAGACAGAGCA	0	0	1	0	0	0	0	0	0	0	0	0	0	0	0	0	0	0	0	0	0
AGACAGGGATGAGGCAGAGCA	0	0	0	0	0	0	0	0	0	0	1	0	0	0	0	0	0	0	0	0	0
AGACATCACCACAAACAA	0	0	0	0	0	0	0	0	0	0	0	0	0	1	0	0	0	0	0	0	0
AGACATCACCACAAACAAGTC	0	0	0	0	0	0	0	0	0	0	0	0	0	0	0	0	0	0	0	3	0
AGACATCACCACAAACAAGTCACC	0	0	0	0	0	0	0	0	0	0	0	0	0	1	0	0	0	0	0	0	0
AGACCAAATGAGCAGCTGA	0	17	0	0	0	0	0	0	0	0	0	0	0	2	9	0	0	0	0	0	1
AGACCTTGATGCTGCGACT	0	0	0	0	0	0	0	0	0	0	0	0	0	0	0	0	0	1	0	0	0
AGACCTTGATGCTGCGACTCA	0	0	0	0	0	0	0	0	0	0	0	0	0	0	0	0	0	2	0	0	0
AGACTACAATTATCTGATCA	0	0	1	0	1	0	0	0	0	0	1	0	0	0	0	0	0	0	0	0	0
AGACTACAATTATCTGATCAA	0	0	1	0	0	0	0	0	0	0	0	0	0	0	0	0	0	0	0	0	0
AGACTAGTGATTTTGTTG	0	0	0	1	0	0	0	0	0	0	0	0	0	0	0	0	0	0	0	0	0
AGACTAGTGATTTTGTTGTT	0	0	0	1	0	0	0	0	0	0	0	0	0	0	0	0	0	1	0	0	0
AGAGAAAAGAGGGAGCCA	0	0	0	0	0	0	0	0	0	1	0	0	0	0	0	0	0	0	0	0	0
AGAGAACGGGATGCAGCCAAG	1	0	0	0	0	0	0	0	0	0	0	0	0	0	0	0	0	0	0	0	0
AGAGAATTGTAAGTCACTG	0	1	0	0	0	0	0	0	0	0	0	0	0	0	0	0	0	0	0	0	0
AGAGAGAGAGAGAGAGAG	0	0	0	0	0	0	0	0	0	0	1	0	0	1	1	0	0	0	0	0	0
AGAGAGAGAGAGAGAGAGAGAGCG	0	0	0	0	0	0	0	0	0	0	0	0	0	0	0	0	0	1	0	0	0
AGAGAGAGAGAGAGAGAGAGCG	0	0	0	0	0	0	0	0	0	0	0	0	0	1	0	0	0	0	0	0	0
AGAGAGAGAGAGAGAGATC	0	0	0	0	0	1	0	0	0	0	0	0	0	0	0	0	0	0	0	0	0
AGAGAGCGTCCTTCAGTCCACTC	0	0	1	0	0	0	0	0	0	0	0	0	0	0	0	0	0	0	0	0	0
AGAGAGCTATCCGTCGAC	0	0	0	0	0	0	0	0	0	0	1	0	0	0	0	0	0	0	0	0	0
AGAGAGCTATCCGTCGACA	0	0	0	0	2	2	3	0	0	0	5	3	0	2	1	0	0	0	0	0	3
AGAGAGCTATCCGTCGACAG	0	0	0	0	1	2	4	0	3	0	10	3	0	2	2	2	3	2	0	0	2
AGAGAGCTATCCGTCGACAGT	0	0	0	8	16	35	91	7	71	17	195	128	56	77	34	10	8	2	39	103	86
AGAGAGCTTTTAATTTTGTTGTGAA	0	1	0	0	0	0	0	0	0	0	0	0	0	0	0	0	0	0	0	0	0
AGAGATGCTTTGCTTATTGTGC	0	1	0	0	0	0	0	0	0	0	0	0	0	0	0	0	0	0	0	0	0
AGAGATGTATGGAGTGAGAGA	0	0	0	0	0	0	0	0	0	0	0	0	0	0	1	0	0	0	0	0	0
AGAGCATGGGATGGGGCTATCA	1	0	0	0	0	0	0	0	0	0	0	0	0	0	0	0	0	0	0	0	0
AGAGCGGGTCGTCGCGTG	0	0	0	0	0	0	0	0	0	0	0	0	0	0	1	0	0	0	0	0	0
AGAGCGGGTCGTCGCGTGC	0	1	0	0	0	0	0	0	0	0	0	0	0	0	4	0	0	0	0	1	0
AGAGCGGGTCGTCGCGTGCC	0	0	0	0	0	0	0	0	0	0	0	0	1	0	1	0	0	0	1	0	0
AGAGCGGGTCGTCGCGTGCCG	0	0	0	0	0	0	0	0	0	0	0	0	0	0	0	0	0	0	2	0	0
AGAGCGGGTCGTCGCGTGCCGGC	0	0	0	0	0	0	0	0	0	0	0	0	0	0	0	0	0	0	2	0	0
AGAGCGTCCTTCAGTCCA	0	0	4	0	0	0	0	0	0	0	0	0	0	0	0	0	0	0	0	0	0
AGAGCGTCCTTCAGTCCAC	0	0	4	0	0	0	0	0	0	0	0	0	0	0	0	0	0	0	0	0	0
AGAGCGTCCTTCAGTCCACT	4	0	193	0	0	0	0	0	0	0	0	0	0	0	0	0	0	0	0	0	0
AGAGCGTCCTTCAGTCCACTC	34	0	2071	8	1	0	0	0	0	0	0	1	0	0	0	0	0	0	0	0	0
AGAGCGTCCTTCAGTCCACTCAGGGG	1	0	0	0	0	0	0	0	0	0	0	0	0	0	0	0	0	0	0	0	0
AGAGGAAAGAAAGAACCG	0	0	0	0	0	0	0	0	0	0	0	0	0	0	0	0	0	2	0	0	0
AGAGGTAGTAGGTTGCATAG	0	0	0	0	1	0	0	0	0	0	0	0	0	0	0	0	0	0	0	0	0
AGAGGTGTATGGAGTGAGAGA	0	0	0	0	0	0	0	0	0	0	0	0	0	0	2	0	0	0	0	0	0
AGAGTCAGAATCCGTTACT	0	1	0	0	0	0	0	0	0	0	0	0	0	0	0	0	0	0	0	0	0
AGAGTCATGCACCTCTGC	0	0	0	0	0	0	0	1	0	0	0	0	0	0	0	0	0	0	0	0	0
AGATATGTTTGATATACTTGG	0	0	0	0	0	0	3	0	0	0	0	0	0	0	0	0	0	0	0	0	0
AGATATGTTTGATATTCTT	0	0	0	0	0	0	1	0	0	0	0	0	0	0	0	0	0	0	0	0	0
AGATATGTTTGATATTCTTG	0	0	0	6	0	0	7	0	0	0	1	0	0	0	1	0	0	2	0	0	0
AGATATGTTTGATATTCTTGG	0	0	0	15	0	0	5	0	2	0	0	1	0	0	0	3	2	2	2	0	1
AGATATGTTTGATATTCTTGGT	0	0	0	18	6	3	4	1	7	2	1	0	0	0	3	1	1	5	0	0	1
AGATATGTTTGATATTCTTGGTT	0	0	0	56	2	3	5	5	0	2	2	2	0	0	1	5	4	2	1	1	1
AGATATGTTTGATATTCTTGGTTG	0	0	0	147	27	22	118	17	17	30	54	6	2	6	18	24	15	17	0	13	16
AGATATGTTTGATATTCTTGGTTGT	0	0	0	34	1	0	2	1	2	2	0	1	0	1	0	1	0	3	0	0	2
AGATATGTTTGATATTCTTGGTTGTA	0	0	0	0	0	0	0	0	0	0	0	0	1	0	0	0	0	0	0	0	0
AGATATGTTTGATATTCTTGGTTGTT	0	0	0	2	0	0	1	0	0	0	0	0	0	0	0	0	0	0	0	0	0
AGATATTGGTGCGGTTCAATC	0	13	0	0	0	0	0	0	0	0	0	0	0	0	0	0	0	0	0	0	0
AGATCATGTGGCAGTTTCA	7	0	8	0	0	0	0	0	0	0	0	0	0	0	0	0	0	0	0	0	0
AGATCATGTGGCAGTTTCAC	5	6	4	0	0	0	0	0	0	0	0	0	0	0	0	0	0	0	0	0	0
AGATCATGTGGCAGTTTCACC	2964	1437	2549	2	9	0	1	3	2	13	4	0	3	0	0	3	0	0	2	1	0
AGATCATGTGGCAGTTTCACCT	1	0	0	0	0	0	0	0	0	0	0	0	0	0	0	0	0	0	0	0	0
AGATCATGTTGCAGCTTCACT	0	0	0	0	0	0	0	0	0	0	0	0	0	0	1	0	0	0	0	3	0
AGATCATTGTGAAAGCTGA	0	0	0	0	0	0	1	0	0	0	0	0	0	0	0	0	0	0	0	0	0
AGATCATTGTGAAAGCTGAT	0	0	0	0	1	0	2	0	2	2	6	0	0	0	0	0	0	0	1	2	1
AGATCATTGTGAAAGCTGATT	0	0	0	0	0	0	2	0	2	0	4	0	0	1	2	0	0	0	2	3	1
AGATCCAAATTCCTCAAAGCA	0	1	0	0	0	0	0	0	0	0	0	0	0	0	0	0	0	0	0	0	0
AGATCTAACTCTTCCATAT	0	0	0	1	0	0	0	0	0	0	0	0	0	0	0	0	0	0	0	0	0
AGATGACCATCAGCAAACA	6	0	1	0	0	0	0	0	0	0	1	0	0	0	0	0	0	0	0	0	0
AGATGAGAAGGAATGTGGTG	0	1	0	0	0	0	0	0	0	0	0	0	0	0	0	0	0	0	0	0	0
AGATGATGAAAATGTGTT	0	0	0	0	0	0	0	0	0	0	0	0	1	0	0	0	0	0	0	0	0
AGATGCGTAATTCTATCTA	0	0	0	0	0	0	0	0	0	0	0	0	0	1	0	0	0	0	0	0	0
AGATGCTTTGCTTATTGTGCCATA	0	2	0	0	0	0	0	0	0	0	0	0	0	0	0	0	0	0	0	0	0
AGATTAGTGGATGTGAGCC	0	1	0	0	0	0	0	0	0	0	0	0	0	0	0	0	0	0	0	0	0
AGATTATCTCTCTCTCTCTCTC	1	0	0	0	0	0	0	0	0	0	0	0	0	0	0	0	0	0	0	0	0
AGATTCAACTCCTCCAACT	0	0	0	0	0	0	0	0	0	0	0	0	0	0	0	0	2	0	0	0	1
AGATTCAACTCCTCCAACTT	0	0	0	0	3	3	1	1	8	1	9	5	0	3	4	1	0	1	4	3	12
AGATTCAACTCCTCCAACTTA	0	0	0	1	12	32	17	16	78	24	29	27	9	7	12	0	1	0	57	10	65
AGATTCAACTCCTCCAACTTAA	0	0	1	0	10	32	24	14	56	44	43	28	0	8	0	0	0	0	40	20	44
AGATTGACAGAAGAGAGTGAGC	0	0	1	0	0	0	0	0	0	0	0	0	0	0	0	0	0	0	0	0	0
AGCAAACACAGTAGTGTGCAA	0	0	0	0	0	0	0	0	1	0	0	0	0	0	0	0	0	0	0	0	0
AGCAACTGCATAACTTGCAAG	1	0	0	0	0	0	0	0	0	0	0	0	0	0	0	0	0	0	0	0	0
AGCACCACATGATTCAGCT	0	0	0	6	0	0	0	0	0	0	0	0	0	0	0	2	2	0	0	0	0
AGCACCACATGATTCAGCTT	0	0	0	9	0	0	0	0	0	0	0	0	0	0	0	2	2	0	0	0	0
AGCACCACATGATTCAGCTTA	0	0	0	43	0	0	0	0	0	0	0	0	0	0	0	22	12	1	0	0	0
AGCACCACCAAGATTCACA	0	0	1	0	0	0	0	0	0	0	0	0	0	0	0	0	0	0	0	0	0
AGCACCATCAAGATTCACATC	1	0	0	0	0	0	0	0	0	0	0	0	0	0	0	0	0	0	0	0	0
AGCACCATGGGATTCAGC	0	0	0	0	0	0	0	0	0	0	0	0	0	0	0	0	0	0	0	0	2
AGCACCATGGGATTCAGCT	0	0	1	9	4	6	8	5	3	0	2	1	0	0	1	0	0	0	4	0	0
AGCACCATGGGATTCAGCTC	0	0	0	2	8	8	29	6	3	0	1	3	0	0	1	0	0	0	6	10	8
AGCACCATGGGATTCAGCTCA	0	0	0	14	142	142	119	171	139	20	31	24	12	11	0	5	3	0	82	114	156
AGCACCATTCGAATTCAGT	0	0	0	0	0	0	1	0	0	0	0	0	0	0	0	0	0	0	0	0	0
AGCACCATTCGAATTCAGTG	0	0	0	0	0	0	4	2	0	0	0	0	0	0	0	0	0	0	0	0	0
AGCACCATTCGAATTCAGTGC	0	0	0	0	0	0	108	22	1	0	0	0	0	4	0	0	0	0	0	0	2
AGCACTGATGATGAAATG	0	0	0	1	0	0	0	0	0	0	0	0	0	0	0	0	0	0	0	0	0
AGCAGAGACAAATGTGTTTAG	0	0	0	0	0	0	0	0	0	0	0	0	0	0	1	0	0	0	0	0	0
AGCAGAGACAATATTGCTATCC	0	1	0	0	0	0	0	0	0	0	0	0	0	0	0	0	0	0	0	0	0
AGCAGCAAAGCGGAAAAAGACA	0	0	0	0	0	0	0	0	0	0	0	0	0	0	1	0	0	0	0	0	0
AGCAGCACAGAAATATTGG	0	0	0	0	0	0	0	0	0	0	0	0	0	0	0	0	0	0	0	0	1
AGCAGCACAGAAATATTGGC	0	0	0	0	0	0	0	0	0	0	0	1	0	0	0	0	0	0	0	0	1
AGCAGCACGTAAATATTGGCG	0	0	0	0	0	0	0	0	0	0	0	0	0	0	0	0	0	0	0	0	2
AGCAGCATTGTACAGGGCT	0	0	0	0	1	0	0	0	0	1	3	3	0	0	0	1	0	0	0	0	0
AGCAGCATTGTACAGGGCTATC	0	0	0	0	1	0	0	0	0	0	0	0	0	0	0	0	0	0	0	0	0
AGCAGCTCGAGCAGTCCAC	0	1	0	0	0	0	0	0	0	0	0	0	0	0	0	0	0	0	0	0	0
AGCATCATATCTCCTGCATAG	0	0	0	0	0	0	0	0	0	0	0	0	0	0	1	0	0	0	0	0	0
AGCATCATATCTCCTGCATAGT	0	0	0	0	0	0	0	0	0	0	0	0	0	0	2	0	0	0	1	0	0
AGCATCATCGCCTGCACGATA	0	0	0	0	0	0	0	0	0	0	0	0	0	1	0	0	0	0	0	0	0
AGCATGATCTGAGGTGTCCAC	0	0	0	0	0	0	0	0	0	0	1	0	0	0	0	0	0	0	0	0	0
AGCCAACCTTCAAAGACAGCCGTG	0	1	0	0	0	0	0	0	0	0	0	0	0	0	0	0	0	0	0	0	0
AGCCAAGAATGACTTGCCGAC	0	1	0	0	0	0	0	0	0	0	0	0	0	0	0	0	0	0	0	0	0
AGCCAAGAATGACTTGCCGG	0	20	0	0	0	0	0	0	0	0	0	0	0	0	0	0	0	0	0	0	0
AGCCAAGAATGACTTGCCT	0	3	0	0	0	0	0	0	0	0	0	0	0	0	0	0	0	0	0	0	0
AGCCAAGAATGACTTGCCTA	0	1	0	0	0	0	0	0	0	0	0	0	0	0	0	0	0	0	0	0	0
AGCCAAGAATGGCTTGCCTATC	1	0	0	0	0	0	0	0	0	0	0	0	0	0	0	0	0	0	0	0	0
AGCCAAGGACAGCTTGCCGAT	1	0	0	0	0	0	0	0	0	0	0	0	0	0	0	0	0	0	0	0	0
AGCCAAGGATGACTTGCCG	0	10	0	0	0	0	0	0	0	0	0	0	0	0	0	0	0	0	0	0	0
AGCCAAGGATGACTTGCCGA	90	42	15	0	0	0	0	0	0	0	0	0	0	0	0	0	0	0	0	0	0
AGCCAAGGATGACTTGCCGATA	0	1	0	0	0	0	0	0	0	0	0	0	0	0	0	0	0	0	0	0	0
AGCCAAGGATGACTTGCCGATCG	1	0	0	0	0	0	0	0	0	0	0	0	0	0	0	0	0	0	0	0	0
AGCCAAGGATGACTTGCCGG	19	1200	23	0	0	0	0	0	0	0	0	0	0	0	0	0	0	0	0	0	0
AGCCAAGGATGACTTGCCGGAG	0	1	0	0	0	0	0	0	0	0	0	0	0	0	0	0	0	0	0	0	0
AGCCAAGGATGACTTGCCGGT	0	7	0	0	0	0	0	0	0	0	0	0	0	0	0	0	0	0	0	0	0
AGCCAAGGATGACTTGCCTGC	3	3	0	0	0	0	0	0	0	0	0	0	0	0	0	0	0	0	0	0	0
AGCCAAGGATGACTTGCCTGT	0	0	1	0	0	0	0	0	0	0	0	0	0	0	0	0	0	0	0	0	0
AGCCAAGGGTGATTTGCCGG	0	3	0	0	0	0	0	0	0	0	0	0	0	0	0	0	0	0	0	0	0
AGCCACTAACGACACTGC	0	0	0	0	0	1	0	0	0	0	0	0	0	0	0	0	0	0	0	0	0
AGCCACTAACGACACTGCTC	0	0	0	0	0	0	0	0	1	0	0	0	0	0	0	0	0	0	0	1	0
AGCCAGAGATGACTTGCCGAT	0	1	0	0	0	0	0	0	0	0	0	0	0	0	0	0	0	0	0	0	0
AGCCAGGGACCCTCTCCCTATAGT	0	0	0	0	0	0	0	0	0	0	0	0	0	0	0	0	0	0	1	0	0
AGCCATAGATGACTTGCCGG	0	1	0	0	0	0	0	0	0	0	0	0	0	0	0	0	0	0	0	0	0
AGCCCATCTCTAAACAGT	0	0	0	0	0	0	0	0	0	0	0	1	0	0	0	0	0	0	0	0	0
AGCCCCTCTGAACAAACGTCCA	0	0	0	0	1	0	0	0	0	0	0	0	0	0	0	0	0	0	0	0	0
AGCCCTTTCTCCCTATAGTGAGTCG	0	0	0	0	0	0	0	0	0	0	0	0	0	1	0	0	0	0	0	0	0
AGCCGAACCAATATCACTCT	0	0	1	0	0	0	0	0	0	0	0	0	0	0	0	0	0	0	0	0	0
AGCCTCAAGCACATGGTT	0	1	0	0	0	0	0	0	0	0	0	0	0	0	0	0	0	0	0	0	0
AGCCTCGGAGTGCGGATT	0	0	0	0	1	0	0	0	0	0	0	0	0	0	0	0	0	0	0	0	0
AGCCTCTCCTAGGCTTTGTC	0	0	0	0	0	0	0	0	0	0	0	0	0	0	0	0	0	1	0	0	0
AGCCTCTCCTAGGCTTTGTCT	0	0	1	3	0	0	0	1	0	0	0	0	0	0	1	7	8	2	0	0	0
AGCCTCTCCTTGGCTTTG	0	0	0	0	0	0	0	1	0	0	0	0	0	0	0	0	0	0	0	0	1
AGCCTCTCCTTGGCTTTGT	0	0	0	0	2	4	0	1	7	0	6	1	0	0	1	0	0	0	0	1	6
AGCCTCTCCTTGGCTTTGTC	0	0	0	0	6	9	8	3	7	9	63	6	7	5	19	0	0	0	0	1	10
AGCCTCTCCTTGGCTTTGTCT	17	4	4	9	1066	922	471	155	1892	1032	11474	2463	696	630	2734	4	5	4	439	436	811
AGCCTCTCCTTGGCTTTGTCTG	3	0	2	2	315	320	712	112	395	636	3518	721	213	203	1104	0	0	3	244	328	267
AGCCTCTCCTTGGCTTTGTCTGT	0	0	0	0	15	25	40	6	34	19	249	33	7	13	36	0	0	0	29	22	61
AGCCTTGCGTGTGCTCTTATT	0	0	0	0	0	0	0	0	0	0	0	0	0	0	1	0	0	0	0	0	2
AGCCTTGCGTGTGCTCTTATTG	0	0	0	0	0	0	0	0	1	0	0	0	0	0	0	0	0	0	0	0	0
AGCCTTGCGTGTGCTCTTATTGGT	0	0	0	0	0	0	0	0	0	0	0	0	0	0	0	0	0	0	0	2	1
AGCCTTGCGTGTGCTCTTATTGGTA	0	0	0	0	4	16	20	0	0	3	7	16	0	4	12	0	0	0	0	10	0
AGCCTTTCTTTTTCTATCTAGCT	0	1	0	0	0	0	0	0	0	0	0	0	0	0	0	0	0	0	0	0	0
AGCGAGGTATAGAGTTCC	0	0	0	0	1	3	1	0	0	1	0	2	0	0	2	0	0	1	0	0	2
AGCGAGGTATAGAGTTCCT	0	0	0	1	1	4	0	0	1	0	2	2	0	1	0	3	2	3	0	0	2
AGCGAGGTATAGAGTTCCTA	0	0	1	403	1156	1873	670	264	546	276	2348	786	666	168	720	249	191	152	1230	874	1732
AGCGAGGTATAGAGTTCCTAC	0	0	1	138	119	90	17	23	121	94	161	69	42	15	89	239	261	202	92	197	131
AGCGAGGTATAGAGTTCCTACG	7	0	13	3927	11442	14913	6016	2356	8397	5262	8660	9849	6240	103	7937	652	1213	1619	11011	5971	16722
AGCGAGGTATAGAGTTCCTACGT	0	0	2	67	140	165	46	22	177	91	158	69	57	10	63	15	26	16	147	273	247
AGCGAGGTATAGAGTTCCTACGTG	0	0	0	0	1	0	0	0	1	1	0	0	0	0	0	0	0	0	0	0	0
AGCGCTCTCCCTCACAGTCT	0	0	0	0	0	0	0	0	0	0	1	0	0	0	0	0	0	0	0	0	0
AGCGGGTCGTCGCGTGCC	0	0	0	0	0	0	0	0	0	0	0	0	0	0	2	0	0	0	0	0	0
AGCGGGTCGTCGCGTGCCG	0	0	0	0	0	0	0	0	0	0	0	0	0	0	0	0	0	0	2	0	0
AGCGGGTCGTCGCGTGCCGGC	0	0	0	0	0	0	0	0	0	0	0	0	0	0	2	0	0	0	1	0	0
AGCGTCCTTCAGTCCACTC	0	0	5	0	0	0	0	0	0	0	0	0	0	0	0	0	0	0	0	0	0
AGCGTGATGACGTGACACTC	0	1	0	0	0	0	0	0	0	0	0	0	0	0	0	0	0	0	0	0	0
AGCTAGAACTCTGACTGTGATG	0	0	0	0	0	1	0	0	0	0	0	0	0	0	0	0	0	0	0	0	0
AGCTATGCCGACTTCTTGCC	0	0	0	0	1	0	0	0	0	0	0	0	0	0	0	0	0	0	0	0	0
AGCTCAGGAGGGATAGCGC	0	3	0	0	0	0	0	0	0	0	0	0	0	0	0	0	0	0	0	0	0
AGCTCAGGAGGGATAGCGCC	3	64	0	0	0	0	0	0	0	0	0	0	0	0	0	0	0	0	0	0	0
AGCTCAGGAGGGATAGCGCCC	0	1	0	0	0	0	0	0	0	0	0	0	0	0	0	0	0	0	0	0	0
AGCTCAGTTGGTTAGAGC	0	0	0	0	0	0	0	0	0	0	0	0	0	0	2	0	0	0	0	0	0
AGCTCCCTTCGATCCAAT	1	0	13	0	0	0	0	0	0	0	0	0	0	0	0	0	0	0	0	0	0
AGCTCCCTTCGATCCAATC	44	0	1123	2	0	0	1	0	0	0	0	0	0	0	0	0	0	0	0	0	0
AGCTCCCTTCGATCCAATCC	52	0	414	1	0	0	0	0	0	0	0	0	0	0	0	0	0	0	0	0	0
AGCTCCTATCATTCCAAT	2	0	0	0	0	0	0	0	0	0	0	0	0	0	0	0	0	0	0	0	0
AGCTCCTATCATTCCAATG	8	0	0	0	0	0	0	0	0	0	0	0	0	0	0	0	0	0	0	0	0
AGCTCCTATCATTCCAATGA	213	0	56	0	1	0	0	0	0	0	0	0	0	0	0	0	0	0	0	0	0
AGCTCCTATCATTCCAATGAAGGG	1	0	0	0	0	0	0	0	0	0	0	0	0	0	0	0	0	0	0	0	0
AGCTCCTCTCATTCCAATG	6	0	0	0	0	0	0	0	0	0	0	0	0	0	0	0	0	0	0	0	0
AGCTCCTCTCATTCCAATGA	187	0	37	0	2	0	0	0	0	0	0	0	0	0	0	0	0	0	0	0	0
AGCTCCTTGAAGTCCAATAG	0	0	0	0	0	0	0	0	0	0	0	0	0	1	0	0	0	0	0	0	0
AGCTCCTTGAAGTCCAATAGA	0	0	0	0	0	0	0	1	1	0	0	0	0	0	1	0	0	1	0	0	0
AGCTCCTTGAAGTCCAATTGAGG	0	2	0	0	0	0	0	0	0	0	0	0	0	0	0	0	0	0	0	0	0
AGCTCCTTTCGATCCAATT	0	0	1	0	0	0	0	0	0	0	0	0	0	0	0	0	0	0	0	0	0
AGCTCGTCTCTACAGGTATC	0	0	0	0	0	0	1	0	0	0	0	0	0	0	0	0	0	0	0	0	0
AGCTCGTCTCTACAGGTATCT	0	0	0	0	0	0	1	0	0	0	1	0	0	0	0	0	0	0	0	0	0
AGCTCTGTTGGCTACACT	0	3	0	0	0	0	0	0	0	0	0	0	0	0	0	0	0	0	0	0	0
AGCTCTGTTGGCTACACTT	0	3	0	0	0	0	0	0	0	0	0	0	0	0	0	0	0	0	0	0	0
AGCTCTGTTGGCTACACTTT	0	10	0	0	0	0	0	0	0	0	0	0	0	0	0	0	0	0	0	0	0
AGCTCTGTTGGCTACACTTTG	0	0	0	0	0	0	0	1	0	0	0	0	0	0	0	1	0	0	0	0	0
AGCTGCCAGCATGATCTG	0	0	1	0	0	0	0	0	0	0	0	0	0	0	0	0	0	0	0	0	0
AGCTGCCAGCATGATCTGAGTT	0	0	0	0	0	0	0	0	0	1	0	0	0	0	0	0	0	0	0	0	0
AGCTGCCAGCATGATCTGATG	0	1	0	0	0	0	0	0	0	0	0	0	0	0	0	0	0	0	0	0	0
AGCTGCCAGCATGATCTGATGA	0	1	0	0	0	0	0	0	0	0	0	0	0	0	0	0	0	0	0	0	0
AGCTGCCAGCATGATCTGGTGG	0	1	0	0	0	0	0	0	0	0	0	0	0	0	0	0	0	0	0	0	0
AGCTGCCGACTCATCCATT	0	0	1	0	0	0	0	0	0	0	0	0	0	0	0	0	0	0	0	0	0
AGCTGCCGACTCATTCACC	1	0	0	0	0	0	0	0	0	0	0	0	0	0	0	0	0	0	0	0	0
AGCTGCCGACTCATTCACCCA	0	0	0	0	0	0	0	0	0	0	0	0	0	0	0	0	0	0	0	1	0
AGCTGCCGGTTCATGGATAC	0	0	1	0	0	0	0	0	0	0	0	0	0	0	0	0	0	0	0	0	0
AGCTGCCTAGCGAAGGGC	0	0	0	0	0	0	0	0	0	0	0	1	0	0	0	0	0	0	0	0	0
AGCTGCCTAGCGAAGGGCAA	0	0	0	0	2	5	0	0	0	1	15	3	0	1	1	0	0	0	2	0	5
AGCTGCCTAGCGAAGGGCAAC	0	0	0	0	13	12	0	0	6	4	31	9	0	4	26	0	0	0	8	0	13
AGCTGCCTAGCGAAGGGCAACG	0	0	0	0	0	0	0	0	1	0	0	0	0	0	0	0	0	0	0	0	0
AGCTGCCTTTTGAAGGGCA	0	0	0	0	0	0	0	0	0	0	0	0	0	0	0	0	1	2	0	0	0
AGCTGCCTTTTGAAGGGCAA	0	0	0	0	0	0	0	0	0	0	0	0	0	0	0	0	1	0	0	0	0
AGCTGCCTTTTGAAGGGCAAC	0	0	0	0	0	0	0	0	0	0	0	0	0	0	0	4	6	10	0	0	0
AGCTGCCTTTTGAAGGGCAACA	0	0	0	0	0	0	0	0	0	0	0	0	0	0	0	1	0	0	0	0	0
AGCTGCTCATCTGTTCTC	0	0	0	0	0	0	0	0	0	0	0	0	0	0	1	0	0	0	0	0	0
AGCTGCTCATCTGTTCTCAGG	0	0	0	0	0	0	0	0	0	0	0	0	0	0	8	0	0	0	0	0	0
AGCTGCTGACTCGTTGGCTC	0	3	0	0	0	0	0	0	0	0	0	0	0	0	0	0	0	0	0	0	0
AGCTGCTGGCCACTGCACAA	0	0	0	0	0	0	1	0	0	0	0	0	0	0	0	0	0	0	0	0	0
AGCTGCTGGCCACTGCACAAG	0	0	0	0	0	0	1	0	0	0	0	0	0	0	0	0	0	0	0	0	0
AGCTGCTGGCCACTGCACAAGA	0	0	0	0	0	0	2	0	0	0	0	0	0	0	0	0	0	0	0	0	0
AGCTGCTGGCCACTGCACAAGAT	0	0	0	0	0	0	12	3	0	0	1	0	0	0	0	0	0	0	0	0	0
AGCTGCTTAGCTATGGATC	0	31	0	0	0	0	0	0	0	0	0	0	0	0	0	0	0	0	0	0	0
AGCTGCTTAGCTATGGATCC	0	110	0	0	0	0	0	0	0	0	0	0	0	0	0	0	0	0	0	0	0
AGCTGCTTAGCTATGGATCCC	0	1066	1	0	0	0	0	0	0	0	0	0	0	0	0	0	0	0	1	0	0
AGGAAAACATGAAACTAA	0	0	0	0	0	0	0	0	0	0	0	0	0	0	0	1	0	0	0	0	0
AGGAACTGCATTACTTGCAAGAA	1	0	0	0	0	0	0	0	0	0	0	0	0	0	0	0	0	0	0	0	0
AGGAACTGCATTACTTGCAAGAAA	0	0	1	0	0	0	0	0	0	0	0	0	0	0	0	0	0	0	0	0	0
AGGAACTTAATACCGTGCT	0	0	0	0	0	0	0	0	0	0	0	1	0	0	0	0	0	0	0	0	1
AGGAACTTAATACCGTGCTC	0	0	0	0	0	0	0	0	0	0	1	0	0	1	0	0	0	0	0	0	0
AGGAACTTAATACCGTGCTCT	0	0	0	0	1	1	0	0	0	0	0	1	0	0	0	0	0	0	0	1	0
AGGAACTTCATACCGTGC	0	0	0	0	4	7	4	0	1	1	9	5	2	6	4	0	0	0	0	1	7
AGGAACTTCATACCGTGCT	0	0	0	3	29	29	38	1	4	0	77	26	0	18	12	1	2	0	14	12	42
AGGAACTTCATACCGTGCTC	0	0	0	8	129	124	228	9	59	42	449	147	53	67	141	4	12	10	48	68	28
AGGAACTTCATACCGTGCTCT	2	0	3	205	1646	1416	577	131	1123	705	2962	1079	466	294	1070	124	125	102	778	1679	861
AGGAGCCAAGCATGCATAACA	1	0	0	0	0	0	0	0	0	0	0	0	0	0	0	0	0	0	0	0	0
AGGAGCTTCCCTCAGCCCATT	0	0	0	0	0	0	0	0	0	0	0	0	0	0	1	0	0	0	0	0	0
AGGAGGAAGAGGAGCTCCT	0	0	0	0	0	0	0	0	0	0	0	0	1	0	0	0	0	0	0	0	0
AGGATACATTCAGTATACG	0	0	0	0	0	0	1	0	0	0	1	0	0	0	0	0	0	0	0	0	0
AGGATACATTCAGTATACGT	0	0	0	0	4	1	6	2	5	0	5	1	0	0	0	0	0	0	2	0	4
AGGATACATTCAGTATACGTA	0	0	0	2	4	6	14	3	6	1	12	2	0	4	0	0	1	3	6	21	3
AGGATACATTCAGTATACGTAT	0	0	0	0	0	0	10	0	0	0	3	0	1	0	0	0	0	0	0	0	1
AGGATAGCAATATTGTCTCT	0	1	0	0	0	0	0	0	0	0	0	0	0	0	0	0	0	0	0	0	0
AGGATTAGAGGCAACTGAACC	3	0	0	0	0	0	0	0	0	0	0	0	0	0	0	0	0	0	0	0	0
AGGCAACTTCATAATTTACT	0	0	0	0	0	0	0	0	0	1	0	0	0	0	0	0	0	0	0	0	0
AGGCAAGATGCTGGCATAG	0	0	0	1	0	0	0	0	0	0	0	0	0	0	0	2	3	0	0	0	0
AGGCAAGATGCTGGCATAGC	0	0	0	1	0	0	0	0	0	0	0	0	0	0	0	0	2	0	0	0	0
AGGCAAGATGCTGGCATAGCT	0	0	0	10	0	0	0	0	0	0	3	2	0	0	0	3	286	16	0	0	0
AGGCAAGATGCTGGCATAGCTG	0	0	0	0	0	0	0	0	0	0	0	0	0	0	0	0	21	0	0	0	0
AGGCAAGATGCTGGCATTG	0	0	0	0	0	1	0	0	0	0	0	0	0	0	0	0	0	0	0	0	0
AGGCAAGATGTCGGCATA	0	0	0	5	4	2	0	0	3	0	0	2	0	0	0	5	4	13	0	0	1
AGGCAAGATGTCGGCATAG	0	0	1	53	1998	1145	124	135	572	131	2959	1229	339	2011	3865	103	283	138	474	59	1424
AGGCAAGATGTCGGCATAGC	0	0	1	20	2	4	0	3	8	0	6	2	2	12	4	54	10	65	29	22	76
AGGCAAGATGTCGGCATAGCT	0	0	3	121	2253	4587	42	248	2410	556	4217	2449	727	306	3185	1873	7678	974	935	4097	1268
AGGCAAGATGTCGGCATAGCTG	0	0	1	5	0	135	1	8	0	12	62	2	0	0	7	132	1756	59	0	0	10
AGGCAAGATGTCGGCATAGCTGA	0	0	2	0	0	0	0	0	0	0	0	0	0	0	0	0	1	0	0	0	0
AGGCAAGATGTTGGCATAA	0	0	0	0	0	0	0	0	0	0	0	0	0	0	0	0	0	0	0	0	1
AGGCAAGATGTTGGCATAG	0	0	0	0	0	0	0	0	0	1	1	0	0	0	0	0	0	0	0	0	1
AGGCAAGATGTTGGCATAGCT	0	0	0	4	1	2	0	0	0	0	0	0	0	0	0	7	12	3	0	0	0
AGGCAAGATGTTGGCATAGCTG	0	0	0	2	0	0	0	0	0	0	0	0	0	0	0	0	1	0	0	0	0
AGGCAGCTGAAGCAAGCCT	0	0	0	0	0	0	0	0	0	0	0	0	0	0	0	0	0	0	0	0	1
AGGCAGGAACTGCATTACT	1	0	0	0	0	0	0	0	0	0	0	0	0	0	0	0	0	0	0	0	0
AGGCAGTGTGGTTAGCTGGTT	0	0	0	0	0	0	0	0	0	0	0	0	0	0	0	0	0	0	0	1	0
AGGCGTAGATACTCACACC	0	0	0	0	0	0	0	0	0	0	0	0	0	0	3	0	0	0	0	0	0
AGGCTGGCTTCACAGAGCAG	0	0	0	0	0	0	0	0	0	0	0	0	0	0	1	0	0	0	0	0	0
AGGCTGTGATGACCAAAAA	0	0	0	0	1	0	0	0	0	0	0	0	0	0	0	0	0	0	0	0	0
AGGGAGAGAAAGAGAGAGA	0	0	1	0	0	0	0	0	0	0	0	0	0	0	0	0	0	0	0	0	0
AGGGATAGGTAAAACAACT	0	0	0	0	0	0	0	0	0	0	0	0	0	0	2	0	0	0	0	3	0
AGGGATAGGTAAAACAACTA	0	0	0	0	0	0	0	0	0	0	0	0	0	0	5	0	0	0	0	0	0
AGGGATAGGTAAAACAACTAC	0	0	0	0	0	0	0	0	0	1	0	0	0	0	6	0	0	0	0	1	0
AGGGATAGGTAAAACAACTACT	0	0	0	0	0	0	0	0	0	0	1	0	4	0	22	0	1	0	0	0	0
AGGGATAGGTAAAACAATGA	0	4	0	0	0	0	0	0	0	0	0	0	0	0	0	0	0	0	0	0	0
AGGGATAGGTAAAACAATGAC	0	25	0	0	0	0	0	0	0	0	0	0	0	0	0	0	0	0	0	0	0
AGGGATAGGTAAAACAATGACT	0	14	0	0	0	0	0	0	0	0	0	0	0	0	0	0	0	0	0	0	0
AGGGATTGGCGGATGTTG	0	0	0	0	0	0	0	0	0	0	0	0	0	0	0	0	0	1	0	0	0
AGGGCTAACGTCAGCATCGTCTTA	0	1	0	0	0	0	0	0	0	0	0	0	0	0	0	0	0	0	0	0	0
AGGGCTAGCATCATCGCCTGC	0	0	0	0	0	0	0	0	0	0	0	0	0	0	0	0	0	0	1	0	0
AGGGGCATGCAGAGGAGGAGCA	1	0	0	0	0	0	0	0	0	0	0	0	0	0	0	0	0	0	0	0	0
AGGGGTTTCTTTCGGCCT	0	0	0	2	0	0	0	0	0	0	0	0	0	0	0	0	0	0	0	0	0
AGGGGTTTCTTTCGGCCTC	0	0	0	2	0	0	0	0	0	0	0	0	0	0	0	0	0	0	0	0	0
AGGGGTTTCTTTCGGCCTCC	0	0	0	4	0	0	0	0	0	0	0	0	0	0	0	0	6	4	0	0	0
AGGGGTTTCTTTCGGCCTCCA	0	0	1	46	0	0	0	0	0	0	0	0	0	0	0	2	5	3	0	0	0
AGGGGTTTCTTTCGGCCTCCAG	0	0	2	207	0	0	16	0	0	0	0	0	0	0	0	11	29	20	0	0	0
AGGGGTTTCTTTCGGCCTCCAGCG	0	0	0	1	0	0	0	0	0	0	0	0	0	0	0	0	0	0	0	0	0
AGGGGTTTCTTTCGGCCTTC	0	0	0	0	0	1	0	0	0	0	0	0	0	0	0	0	0	0	0	0	0
AGGGGTTTCTTTCGGCCTTCA	0	0	0	0	2	3	76	34	1	0	0	0	1	0	0	0	0	0	2	2	2
AGGGTTCAGGACAATATTCAATC	0	1	0	0	0	0	0	0	0	0	0	0	0	0	0	0	0	0	0	0	0
AGGTACCTGAAGTAGCGCG	0	0	0	0	0	0	0	0	0	1	0	0	0	0	0	0	0	0	0	0	5
AGGTACCTGAAGTAGCGCGC	0	0	0	0	0	0	0	0	0	0	0	0	0	0	0	0	0	0	0	0	3
AGGTCATCGGTTCGATCC	0	0	1	0	0	0	0	0	0	0	0	0	0	0	0	0	0	0	0	0	0
AGGTCATCGGTTCGATCCCGAT	0	0	0	0	0	0	0	0	1	0	0	0	0	0	0	0	0	0	0	0	0
AGGTCATCTTGCAGCTTCAA	0	0	0	0	0	0	0	1	0	0	0	0	0	1	0	0	0	0	0	0	0
AGGTCATCTTGCAGCTTCAAT	0	0	0	0	0	0	0	0	0	1	1	0	0	0	0	0	0	2	0	0	0
AGGTCATCTTGCAGCTTCAATCA	0	0	0	0	0	0	0	1	0	0	0	0	0	0	0	0	0	0	0	0	0
AGGTCGCCTTCCTTCGTCG	0	0	0	0	0	0	0	0	0	0	0	0	0	0	3	0	0	0	0	0	0
AGGTGCAGGTGCAAGTGCAGG	0	1	0	0	0	0	0	0	0	0	0	0	0	0	0	0	0	0	0	0	0
AGGTGCATCTAGTGCAGTTAG	0	0	0	0	0	0	0	0	0	0	0	0	0	0	1	0	0	0	0	0	0
AGGTGGGCATACTGTCAACT	0	14	0	0	0	0	0	0	0	0	0	0	0	0	0	0	0	0	0	0	0
AGGTTGAAGCTGCCAGCATGAT	1	0	0	0	0	0	0	0	0	0	0	0	0	0	0	0	0	0	0	0	0
AGGTTGTGAAATGTCTCGTGGACT	0	1	0	0	0	0	0	0	0	0	0	0	0	0	0	0	0	0	0	0	0
AGGTTTTTCAACTATTTCAGTC	0	0	0	0	0	0	0	0	0	0	0	0	0	0	0	0	0	0	0	1	0
AGGTTTTTCAACTATTTCAGTCA	0	1	0	0	0	0	0	0	0	0	0	0	0	0	0	0	0	0	0	0	0
AGTAACATCTTTGAAAGTAAACAT	0	1	0	0	0	0	0	0	0	0	0	0	0	0	0	0	0	0	0	0	0
AGTAATCATGAATTATTGTAACT	0	1	0	0	0	0	0	0	0	0	0	0	0	0	0	0	0	0	0	0	0
AGTAGGTAGACAGGACAGGA	0	0	0	0	0	0	0	0	0	0	0	0	1	0	0	0	0	0	0	0	0
AGTAGTCTTTGATATTGT	0	0	0	0	0	0	0	0	0	0	0	0	0	0	0	0	0	1	0	0	0
AGTATTACATCAGGTACT	0	0	0	0	0	0	0	0	0	0	0	0	0	0	0	0	2	0	0	0	0
AGTATTACATCAGGTACTG	0	0	0	0	0	0	0	0	0	0	0	0	0	0	0	0	2	0	0	0	0
AGTATTACTTCAGGTACTGG	0	0	0	0	0	0	0	0	0	0	0	0	0	0	0	0	0	0	0	0	1
AGTCAACAAACCCACTTGTTA	0	23	0	0	0	0	0	0	0	0	0	0	0	0	0	0	0	0	0	0	0
AGTCAGTGCAATCCCTTTGGAATT	0	0	1	0	0	0	0	0	0	0	0	0	0	0	0	0	0	0	0	0	0
AGTCATAATCCAATAAGAACG	0	1	0	0	0	0	0	0	0	0	0	0	0	0	0	0	0	0	0	0	0
AGTCCACGAGACATTTCACAACCT	0	1	0	0	0	0	0	0	0	0	0	0	0	0	0	0	0	0	0	0	0
AGTCCCGAACCCGTCGGCTGT	0	0	0	0	0	0	0	0	0	0	0	0	2	0	1	0	0	0	1	0	0
AGTCCCGAACCCGTCGGCTGTC	0	0	0	0	0	0	0	0	0	0	0	0	0	0	1	0	0	0	0	0	0
AGTCCCGAACCCGTCGGCTGTCGGT	0	0	0	0	0	0	0	0	0	0	0	0	1	1	0	0	0	0	0	0	0
AGTCCGTGATGCGTGACAATAT	0	0	0	1	0	0	0	0	0	0	0	0	0	0	0	0	0	0	0	0	0
AGTCGCAGCATCAAGGTCTGA	0	0	0	0	0	0	0	0	0	0	0	0	0	0	0	1	0	0	0	0	0
AGTCTATACTTTTGCTTT	0	0	0	0	0	1	0	0	0	0	0	0	0	0	0	0	0	0	0	0	0
AGTCTCAACCATAAACGA	0	0	0	0	0	0	0	0	0	0	0	0	0	0	0	0	0	0	0	2	0
AGTCTCAACCATAAACGAT	0	0	0	0	0	0	0	0	0	0	0	0	0	0	0	0	0	0	0	2	0
AGTCTCAACCATAAACGATGC	0	0	0	0	0	0	0	0	0	0	0	0	0	0	0	0	0	2	0	0	0
AGTCTCAACCATAAACGATGCC	0	0	0	0	0	0	0	0	0	0	0	0	0	0	0	1	0	2	0	0	0
AGTCTCAACCATAAACGATGCCG	0	0	0	0	0	0	0	0	0	0	0	0	0	0	24	0	0	0	0	0	0
AGTCTCAACCATAAACGATGCCGAC	0	0	0	0	0	0	0	0	0	0	0	0	0	0	30	0	0	1	0	0	0
AGTCTCTTTCTGTTAAGTAATGACG	0	1	0	0	0	0	0	0	0	0	0	0	0	0	0	0	0	0	0	0	0
AGTCTGACAAGAGGAGAGGA	0	0	0	0	0	0	0	1	0	0	0	0	0	0	0	0	0	0	0	0	0
AGTGAACACAGCTGGTGGTAT	0	0	0	0	0	0	0	0	0	0	1	0	0	0	0	0	0	0	0	0	0
AGTGAATGAAGCGGGAGGTAAC	1	0	0	0	0	0	0	0	0	0	0	0	0	0	0	0	0	0	0	0	0
AGTGCAATCCCTTTGGAAT	5	0	0	0	0	0	0	0	0	0	0	0	0	0	0	0	0	0	0	0	0
AGTGCTCTAGAAAGGCCCT	0	0	0	0	0	0	0	0	0	1	0	0	0	0	0	0	0	0	0	0	0
AGTGGAGGTGTGATCTCTT	0	0	0	0	0	0	1	0	0	0	0	0	0	0	0	0	0	0	0	0	0
AGTGGAGGTGTGATCTCTTC	0	0	0	0	0	0	2	0	0	6	3	1	0	0	3	0	0	0	0	0	0
AGTGGAGGTGTGATCTCTTCA	0	0	0	0	0	0	0	0	1	1	0	1	0	0	0	0	0	0	0	0	0
AGTGGCGTAGATCCCCACAA	0	3	0	0	0	0	0	0	0	0	0	0	0	0	0	0	0	0	0	0	0
AGTGGCGTAGATCCCCACAAC	0	28	0	0	0	0	0	0	0	0	0	0	0	0	0	0	0	0	0	0	0
AGTGGTTCTTAACAGTTC	0	0	0	0	0	0	0	0	0	0	0	0	0	0	0	0	0	0	0	0	1
AGTGGTTCTTAACAGTTCAA	0	0	0	0	0	0	0	0	0	0	1	0	0	0	0	0	0	0	0	0	0
AGTGTCGTACTTTTATTAAATGTT	0	1	0	0	0	0	0	0	0	0	0	0	0	0	0	0	0	0	0	0	0
AGTGTGATTGTGGTGAATATCAGG	0	1	0	0	0	0	0	0	0	0	0	0	0	0	0	0	0	0	0	0	0
AGTGTGTGTGTGTGAGTGT	0	0	0	1	0	0	0	0	0	0	0	0	0	0	0	0	0	0	0	0	0
AGTGTGTGTGTGTGAGTGTGT	0	0	0	0	0	0	0	0	0	0	0	0	0	0	0	3	0	0	0	0	0
AGTTAGGCCTCTCACAGTATACAC	0	1	0	0	0	0	0	0	0	0	0	0	0	0	0	0	0	0	0	0	0
AGTTCAAAACTGGAATTGGCA	0	0	0	0	0	0	0	0	0	0	0	0	0	0	0	1	0	0	0	0	0
AGTTCCAAGACTTCTACTCTTTT	0	0	0	0	0	0	0	0	0	0	0	0	0	0	0	1	0	0	0	0	0
AGTTGATCCGGAAGAGACT	0	1	0	0	0	0	0	0	0	0	0	0	0	0	0	0	0	0	0	0	0
AGTTGGACAGGGGATCTT	0	0	0	0	0	0	0	0	0	0	0	0	0	0	0	0	0	0	0	0	1
AGTTGGACAGGGGATCTTG	0	0	0	0	6	8	4	1	6	4	5	10	0	0	0	0	0	0	13	0	12
AGTTGGACAGGGGATCTTGA	0	0	0	0	10	33	47	18	26	11	63	83	25	33	13	0	0	0	87	31	109
AGTTGGACAGGGGATCTTGAC	0	0	0	0	2	3	2	2	7	0	4	5	5	1	0	0	0	0	16	1	12
AGTTGGACAGGGGATCTTGACA	0	0	0	0	50	159	209	114	378	185	281	303	126	90	74	2	0	0	451	241	511
AGTTGTGATGAGAATCAATG	0	7	0	0	0	0	0	0	0	0	0	0	0	0	0	0	0	0	0	0	0
AGTTGTGCAGTTGTTGCCTCA	0	0	0	0	1	0	0	0	0	0	0	0	0	0	0	0	0	0	0	0	0
AGTTTGTTTGTTGTACTC	0	0	0	0	0	0	0	1	0	0	0	0	0	0	0	0	0	0	0	0	0
ATAAACGATGCCGACCAG	0	0	0	0	0	0	0	0	0	0	0	0	0	0	13	0	0	0	0	0	0
ATAAACGATGCCGACCAGG	0	0	0	0	0	0	0	0	0	0	0	0	0	0	0	0	0	0	1	0	0
ATAAACGATGCCGACCAGGGA	0	0	0	0	0	0	0	0	0	0	0	0	5	0	0	0	0	0	0	0	0
ATAAACGATGCCGACCAGGGAT	0	0	0	0	1	0	0	0	0	0	1	0	0	1	0	0	0	0	0	0	0
ATAAACGATGCCGACCAGGGATTG	1	0	0	0	0	0	0	0	0	0	0	0	0	0	0	0	0	0	0	0	0
ATAAACGATGCCGACCAGGGATTGGC	0	0	0	0	0	0	0	0	1	0	0	0	0	0	1	0	0	0	0	0	0
ATAAAGCTAGATTACCAA	0	0	0	0	5	5	0	0	2	0	6	6	0	0	0	0	0	0	1	9	4
ATAAAGCTAGATTACCAAA	0	0	0	1	26	16	8	2	19	3	47	16	0	3	26	0	0	0	9	12	20
ATAAAGCTAGATTACCAAAG	0	0	0	0	213	122	27	8	172	65	295	105	18	34	205	0	0	0	82	207	104
ATAAAGCTAGATTACCAAAGC	1	0	0	1	308	250	223	30	443	164	728	214	50	54	531	2	0	0	107	374	261
ATAAAGCTAGATTACCAAAGCA	21	11	6	4	10680	8490	5814	2102	11619	9226	20347	5436	2552	1780	12003	9	4	5	3266	7765	5144
ATAAAGCTAGATTACCAAAGCAT	0	0	0	0	38	22	10	8	61	51	48	12	0	0	37	0	0	0	9	49	24
ATAAAGCTAGGTTACCAAAG	0	0	0	0	0	0	0	0	0	0	0	0	0	0	0	0	0	0	0	0	1
ATAAAGCTAGGTTACCAAAGAC	0	0	0	0	8	3	2	3	10	5	0	3	0	0	9	0	0	0	2	0	2
ATAAAGCTAGGTTACCAAAGCT	0	0	0	0	0	0	0	0	0	0	1	0	0	0	0	0	0	0	0	0	0
ATAAAGCTAGGTTACCAAAGT	0	0	0	0	1	0	0	0	0	0	0	1	0	0	1	0	0	0	0	0	1
ATAAAGCTAGGTTACCAAAGTTA	0	0	0	0	0	3	0	0	0	0	0	3	0	0	1	0	0	0	0	0	1
ATAAAGCTAGGTTACCGAAGTT	0	0	0	0	0	0	0	0	1	0	0	0	0	0	0	0	0	0	0	0	0
ATAAAGCTAGGTTACCGAAGTTA	0	0	0	0	0	2	0	0	0	1	0	0	0	0	0	0	0	0	0	0	0
ATAAAGCTAGGTTACCGGA	0	0	0	0	1	1	0	1	0	0	0	0	0	1	0	0	0	0	0	0	2
ATAAAGCTAGGTTACCGGAG	0	0	0	0	18	20	0	1	7	0	0	0	0	0	0	0	0	0	0	15	2
ATAAAGCTAGGTTACCGGAGT	0	0	0	0	10	24	16	0	18	8	0	11	0	2	6	0	0	0	0	25	15
ATAAAGCTAGGTTACCGGAGTT	0	0	0	0	152	457	65	10	140	115	0	112	37	28	87	0	0	0	16	128	68
ATAAAGCTAGGTTACCGGAGTTA	0	0	0	0	748	1926	241	21	703	1908	0	928	225	110	984	0	0	0	26	325	119
ATAAAGCTGTGGGAAGATACAGATA	0	1	0	0	0	0	0	0	0	0	0	0	0	0	0	0	0	0	0	0	0
ATAAAGGATCTTTACCAAAGCA	0	0	0	0	14	7	4	0	11	7	9	1	2	1	7	0	0	0	3	7	4
ATAAATATATGACACCGTTGA	1	0	0	0	0	0	0	0	0	0	0	0	0	0	0	0	0	0	0	0	0
ATAACAAGTGGGTTTGTTGACTG	0	1	0	0	0	0	0	0	0	0	0	0	0	0	0	0	0	0	0	0	0
ATAACATTTTTCTATTCATTGTCC	0	1	0	0	0	0	0	0	0	0	0	0	0	0	0	0	0	0	0	0	0
ATAAGTACTAGTGCCGCA	0	0	0	1	0	0	0	0	0	0	0	0	0	0	0	0	0	0	0	0	0
ATAAGTACTAGTGCCGCAGGA	1	0	0	2	0	0	2	0	0	0	0	0	0	4	0	2	0	1	0	0	4
ATAAGTACTAGTGCCGCAGGAG	0	0	0	1	23	2	12	3	9	4	13	13	7	12	0	2	3	2	3	33	35
ATAATATATATAGATATATA	0	0	0	0	0	0	0	0	1	0	0	0	0	0	0	0	0	0	0	0	0
ATACCATCCTAGTCTCAACC	0	0	0	0	0	1	0	0	0	0	1	0	0	0	0	0	0	0	0	0	0
ATACCATCCTAGTCTCAACCA	0	0	0	0	0	0	0	0	0	0	1	0	0	0	0	0	0	0	0	0	0
ATACCATCCTAGTCTCAACCAT	0	0	0	0	0	0	0	0	0	0	1	0	0	0	0	0	0	0	0	0	0
ATACCCACATAATATATCAT	0	0	0	0	1	0	0	0	0	0	0	0	0	0	0	0	0	0	0	0	0
ATACGGCAGGCCATTCTTGTC	0	0	0	0	0	0	0	0	0	0	0	0	1	0	0	0	0	0	0	0	0
ATACGGGTCGCTCTCACCTAGG	0	0	0	0	0	0	0	0	0	0	0	0	0	0	0	0	0	0	1	0	0
ATACGTATACTGAATGTATCCT	0	0	0	0	0	0	0	0	0	0	0	0	0	0	0	0	0	0	0	0	1
ATACTGTCAGGTAAAGAT	0	0	0	1	0	0	0	0	0	0	0	0	0	0	0	3	7	18	0	0	0
ATACTGTCAGGTAAAGATG	0	0	0	1	0	0	0	0	0	0	2	0	0	0	0	11	13	21	0	0	1
ATACTGTCAGGTAAAGATGT	0	0	0	8	4	2	6	1	2	0	20	0	2	0	4	86	122	138	4	4	8
ATACTGTCAGGTAAAGATGTC	0	0	2	16	11	8	18	0	10	0	53	1	0	0	28	207	402	286	17	21	30
ATACTGTCAGGTAACGATGT	0	0	0	0	0	0	0	0	0	0	0	0	0	0	0	0	1	0	0	0	1
ATACTGTCAGGTAACGATGTC	0	0	0	0	1	0	0	0	0	0	2	0	0	0	2	4	0	3	0	0	0
ATACTGTCAGGTAAGAATACT	0	0	0	0	0	0	0	0	0	0	0	0	0	0	0	0	0	1	0	0	0
ATAGCCGCTGTCACACGCACAA	0	0	0	0	0	0	0	0	0	0	0	0	0	0	0	0	0	0	1	0	1
ATAGTCATTCCGTTAAATTTTAAA	0	1	0	0	0	0	0	0	0	0	0	0	0	0	0	0	0	0	0	0	0
ATAGTTAGTTGTTGTTTTACCTAT	0	1	0	0	0	0	0	0	0	0	0	0	0	0	0	0	0	0	0	0	0
ATATAGATATATATGTCTAG	0	0	0	0	0	0	0	0	0	0	0	0	0	1	0	0	0	0	0	0	0
ATATCAGCTGGTAATTCT	0	0	0	0	0	0	0	1	0	0	0	0	0	0	0	0	0	0	0	0	0
ATATCATCGGCACATAGGTCAT	0	2	0	0	0	0	0	0	0	0	0	0	0	0	0	0	0	0	0	0	0
ATATGACACGTGACAATCATC	0	1	0	0	0	0	0	0	0	0	0	0	0	0	0	0	0	0	0	0	0
ATATGGATTCAGAATGCAG	0	0	0	0	0	0	0	0	0	0	0	0	0	0	0	0	0	0	0	0	1
ATATGTAAATCTCTTGGGAATA	0	1	0	0	0	0	0	0	0	0	0	0	0	0	0	0	0	0	0	0	0
ATATGTAACGTTTTTGTTGTCC	0	0	0	0	0	0	0	0	0	2	0	0	0	0	0	0	0	0	0	1	0
ATATGTTTGATATTCTTGGTTG	0	0	0	0	0	0	0	0	0	1	0	0	0	0	0	0	0	0	0	0	0
ATATGTTTGGTTTGAACT	0	0	0	0	0	0	0	0	0	0	0	0	0	0	1	0	0	0	0	0	0
ATATTCACCACAATCACACTT	0	1	0	0	0	0	0	0	0	0	0	0	0	0	0	0	0	0	0	0	0
ATATTGTCCTGTCACAGCA	0	0	0	6	0	0	4	1	0	0	1	0	0	0	0	1	1	0	0	0	1
ATATTGTCCTGTCACAGCAG	0	0	0	26	0	1	35	0	0	0	0	0	0	0	0	0	5	2	0	0	0
ATATTGTCCTGTCACAGCAGT	0	0	5	740	18	21	1201	133	21	4	29	5	2	0	6	39	35	28	10	9	12
ATATTGTCCTGTCACAGCAGTA	0	0	9	438	2	4	385	56	1	0	5	0	0	1	0	19	90	53	1	0	5
ATATTGTCTTGTCACAGCAGT	0	0	0	1	0	0	0	0	0	0	0	0	0	0	0	0	0	0	0	0	0
ATCAAATTGATCCGCAAGCTTCTT	0	1	0	0	0	0	0	0	0	0	0	0	0	0	0	0	0	0	0	0	0
ATCAACATTTAATAAAAGTACGAC	0	1	0	0	0	0	0	0	0	0	0	0	0	0	0	0	0	0	0	0	0
ATCAACTTGATCCGTAAGAAGCTT	0	4	0	0	0	0	0	0	0	0	0	0	0	0	0	0	0	0	0	0	0
ATCACAACCTCCTTGAGTGA	0	0	0	0	0	0	0	0	0	0	0	0	0	0	0	0	0	0	0	0	1
ATCACACAGTTTTAAAATTGAATC	0	1	0	0	0	0	0	0	0	0	0	0	0	0	0	0	0	0	0	0	0
ATCACAGCCACTTTGATG	0	0	0	8	0	4	0	0	0	1	0	0	0	0	0	7	3	2	1	0	0
ATCACAGCCACTTTGATGA	0	0	3	78	2	0	3	2	0	0	1	0	0	0	0	44	24	30	0	1	2
ATCACAGCCACTTTGATGAG	0	0	1	81	0	0	0	0	0	0	0	0	0	0	0	38	20	32	0	0	0
ATCACAGCCACTTTGATGAGC	0	0	0	34	0	0	0	0	0	0	0	0	0	0	0	6	6	4	0	0	0
ATCACAGCCAGCTTTGAA	0	0	0	0	4	0	0	0	0	0	1	0	0	0	0	0	0	0	0	1	1
ATCACAGCCAGCTTTGAAG	0	0	0	0	0	1	0	0	0	0	0	0	0	0	0	0	0	0	0	0	0
ATCACAGCCAGCTTTGAG	0	0	0	0	0	0	1	0	0	0	0	0	0	0	0	0	0	0	0	0	0
ATCACAGCCAGCTTTGATG	0	0	0	13	0	0	2	1	0	0	0	0	0	0	0	6	5	11	0	0	1
ATCACAGCCAGCTTTGATGA	0	0	5	215	5	4	24	0	7	1	15	1	2	1	1	77	70	86	12	19	25
ATCACAGCCAGCTTTGATGAG	0	0	0	86	15	15	17	7	25	1	66	9	4	5	0	26	19	31	21	30	39
ATCACAGCCAGCTTTGATGAGC	0	0	0	47	15	30	17	9	16	13	68	15	7	13	9	6	6	4	13	38	38
ATCACAGCCAGCTTTGATGAGCG	0	0	2	137	20	27	104	7	28	4	763	8	20	6	2	2	12	9	70	72	182
ATCACAGCCAGCTTTGATGAGCT	0	0	0	1	1	1	0	1	1	0	1	1	0	0	0	0	1	1	0	0	0
ATCACAGCCAGCTTTGATGG	0	0	0	1	0	0	0	0	0	0	0	0	0	0	0	0	0	0	0	0	0
ATCACAGCCAGCTTTGATGGG	0	0	0	0	0	0	1	0	0	0	0	0	0	0	0	0	0	0	0	0	0
ATCACAGCCAGCTTTGATGT	0	0	0	0	1	1	0	0	0	0	0	0	0	0	0	0	0	0	0	0	0
ATCACAGCCAGCTTTGTAT	0	0	0	0	3	1	0	0	0	0	0	0	0	0	0	0	0	0	0	0	0
ATCACAGCCAGCTTTGTT	0	0	0	0	4	4	1	0	0	1	9	1	2	0	5	0	0	0	0	4	4
ATCACAGCCAGCTTTGTTG	0	0	0	0	15	8	15	2	7	1	25	11	0	7	28	1	0	0	10	13	15
ATCACAGCCAGCTTTGTTGA	0	0	0	0	50	29	37	10	30	10	113	33	15	10	54	0	0	0	30	42	63
ATCACAGCCAGCTTTGTTGAG	0	0	0	0	1	0	2	1	0	2	0	0	0	0	0	0	0	0	0	0	1
ATCACAGCCAGCTTTGTTGAGC	0	0	0	0	0	0	0	0	0	2	0	0	0	0	0	0	0	0	0	0	0
ATCACAGCCAGCTTTGTTGAGT	0	0	0	0	1	2	3	0	2	0	3	0	0	1	1	0	0	0	0	0	2
ATCACAGCCATTTTGACG	0	0	0	1	0	0	0	0	0	0	0	0	0	0	0	2	0	2	0	0	0
ATCACAGCCATTTTGACGA	0	0	0	8	0	0	0	0	0	0	0	0	0	0	0	3	1	3	0	0	0
ATCACAGCCATTTTGACGAG	0	0	0	45	0	0	0	0	0	0	0	0	0	0	0	25	19	20	0	0	0
ATCACAGCCATTTTGACGAGT	0	0	2	101	0	0	0	0	0	0	0	0	0	0	0	58	41	34	0	1	0
ATCACAGCCATTTTGACGAGTT	0	0	2	159	0	0	0	0	0	0	0	0	0	0	0	40	42	33	0	0	0
ATCACAGCCATTTTTGACG	0	0	0	0	2	1	7	0	0	0	2	1	0	0	0	0	0	0	0	0	0
ATCACAGCCATTTTTGACGA	0	0	0	0	0	1	37	2	3	0	9	4	0	0	0	0	0	0	9	0	6
ATCACAGCCATTTTTGACGAG	0	0	0	0	1	3	5	3	3	0	1	2	1	0	2	0	0	0	0	3	7
ATCACAGCCATTTTTGACGAGT	0	0	0	0	5	13	24	2	18	11	105	4	22	11	0	0	0	0	7	19	29
ATCACAGGATAATACTGCG	0	0	0	0	0	0	1	0	0	0	0	0	0	0	0	0	0	0	0	0	1
ATCACAGGATAATACTGCGA	0	0	0	0	0	0	2	0	0	0	5	0	0	0	0	0	0	0	1	0	2
ATCACAGGATAATACTGCGAG	0	0	0	0	0	2	4	0	0	3	6	0	0	0	0	0	0	0	4	0	7
ATCACAGGCAGAGTTCTAGCT	0	0	0	0	0	0	0	0	0	0	0	0	0	0	0	2	0	0	0	0	0
ATCACAGTCAGAGTTCTAG	0	0	0	0	0	0	0	0	0	0	1	0	0	0	0	0	0	0	0	0	1
ATCACAGTCAGAGTTCTAGC	0	0	0	0	0	2	1	0	0	0	1	0	0	0	0	0	0	0	0	0	0
ATCACAGTCAGAGTTCTAGCT	0	0	0	0	1	1	1	0	1	3	3	2	1	0	0	0	0	0	1	0	2
ATCACATTGCCAGGGATT	5	6	0	1	10	4	2	0	1	0	6	2	0	2	3	1	2	2	2	0	0
ATCACATTGCCAGGGATTT	0	3	0	0	2	1	1	0	0	0	0	0	0	0	0	0	0	0	0	0	0
ATCACATTGCCAGGGATTTC	0	0	0	0	0	0	0	0	0	0	1	0	0	0	0	0	0	0	0	0	0
ATCACATTGCCAGGGATTTCCA	0	0	0	0	0	0	0	0	0	1	5	0	0	0	0	0	1	0	0	0	0
ATCACCACATTCCTTCTCATCT	0	2	0	0	0	0	0	0	0	0	0	0	0	0	0	0	0	0	0	0	0
ATCACTAACACGTCAGTGCCATAT	0	1	0	0	0	0	0	0	0	0	0	0	0	0	0	0	0	0	0	0	0
ATCAGAATATGACACGTGACAG	0	1	0	0	0	0	0	0	0	0	0	0	0	0	0	0	0	0	0	0	0
ATCAGCAAGTATACTGCCCT	0	0	0	0	0	1	0	0	1	0	0	0	0	0	0	0	0	0	0	0	1
ATCAGTGCAATCCCTTTGGAAT	3	0	0	0	0	0	0	0	0	0	0	0	0	0	0	0	0	0	0	0	0
ATCATCATCATCATCATCAT	0	0	0	0	0	0	0	0	0	0	0	0	0	1	0	0	0	0	0	1	0
ATCATGCATGACAGCCTCATT	0	0	1	0	0	0	0	0	0	0	0	0	0	0	0	0	0	0	0	0	0
ATCATGCTATCCCTTTGGATT	0	0	0	0	0	1	0	1	0	0	0	0	0	0	0	0	0	0	0	0	0
ATCATGCTGTGACAGTTT	0	0	1	0	0	0	0	0	0	0	0	0	0	0	0	0	0	0	0	0	0
ATCATGCTGTGACAGTTTC	0	0	1	0	0	0	0	0	0	0	0	0	0	0	0	0	0	0	0	0	0
ATCATGCTGTGACAGTTTCA	0	0	2	0	0	0	0	0	0	0	0	0	0	0	0	0	0	0	0	0	0
ATCATGCTGTGACAGTTTCACT	0	0	87	0	0	0	0	0	0	0	0	0	0	0	0	0	0	0	0	0	0
ATCATGCTGTGCAGTTTCATC	9	0	6	0	0	0	0	0	0	0	0	0	0	0	0	0	0	0	0	0	0
ATCATGCTGTGGCAGCCTCACT	11	0	1	0	0	0	0	0	0	0	0	0	0	0	0	0	0	0	0	0	0
ATCATGTGGCAGTTTCACC	0	18	1	0	0	0	0	0	0	0	0	0	0	0	0	0	0	0	0	0	0
ATCATGTTGCAGCTTCACT	0	0	0	0	0	1	0	0	0	0	1	0	0	0	0	0	0	0	0	0	0
ATCATTGAGCGCAGCGTTGAT	1	0	0	0	0	0	0	0	0	0	0	0	0	0	0	0	0	0	0	0	0
ATCATTTCCCTTCTCTCACTC	0	0	0	0	0	0	0	0	0	0	0	0	0	0	0	1	0	0	0	0	0
ATCCAAATTCCTCAAAGCATGC	0	2	0	0	0	0	0	0	0	0	0	0	0	0	0	0	0	0	0	0	0
ATCCAAGGAATACTTAGAAGCTCT	1	0	0	0	0	0	0	0	0	0	0	0	0	0	0	0	0	0	0	0	0
ATCCATAACTATCACAATGTCAT	0	1	0	0	0	0	0	0	0	0	0	0	0	0	0	0	0	0	0	0	0
ATCCCATCGATCACCAAAATC	0	0	0	0	0	0	0	0	0	0	0	0	0	0	0	0	0	0	0	1	0
ATCCCGCCTTGCACCAAGTGA	150	0	35	0	0	0	0	0	0	0	0	0	1	0	0	0	0	0	0	0	0
ATCCCGCCTTGCACCAAGTGAA	7	0	2	0	0	0	0	0	0	0	0	0	0	0	0	0	0	0	0	0	0
ATCCCGCCTTGCACCAAGTGAAT	6	0	15	1	0	0	0	0	0	0	0	0	0	0	0	0	0	0	0	0	0
ATCCGTTACTCGCGCACAGCGCAC	0	1	0	0	0	0	0	0	0	0	0	0	0	0	0	0	0	0	0	0	0
ATCCTAGTCTCAACCATA	0	0	0	0	0	0	0	0	1	0	0	0	0	0	0	0	0	0	0	0	0
ATCCTAGTCTCAACCATAA	0	0	0	0	0	0	0	0	0	0	0	0	0	0	2	0	0	0	4	1	0
ATCCTAGTCTCAACCATAAA	0	0	0	0	0	0	0	0	0	0	0	0	0	0	5	0	0	0	2	0	0
ATCCTAGTCTCAACCATAAAC	0	0	0	0	0	1	0	0	0	0	0	0	0	0	0	0	0	0	1	0	0
ATCCTAGTCTCAACCATAAACG	0	0	0	0	0	0	0	0	0	0	0	0	0	0	1	0	0	0	0	0	0
ATCCTAGTCTCAACCATAAACGA	0	0	0	0	0	0	0	0	0	0	0	0	0	0	0	0	0	0	1	0	0
ATCCTAGTCTCAACCATAAACGAT	0	0	0	0	0	0	0	0	0	0	0	0	3	0	4	0	0	0	0	1	0
ATCCTAGTCTCAACCATAAACGATG	0	0	0	0	0	0	0	0	0	0	0	0	0	0	0	0	0	0	1	0	0
ATCCTGCTCTCAGTCAAT	0	0	0	0	0	0	0	0	0	0	0	0	0	0	1	0	0	0	0	0	0
ATCGACCAATGACAACAACAATAA	0	1	0	0	0	0	0	0	0	0	0	0	0	0	0	0	0	0	0	0	0
ATCGGCTAGGCCTAGGGCA	0	0	0	0	0	0	0	0	0	0	0	0	1	0	0	0	0	0	0	0	0
ATCTAAAATCTCTTATAT	0	0	0	0	0	0	0	0	0	0	0	0	0	1	0	0	0	0	0	0	0
ATCTAACATGGTATCAGAGCT	0	3	0	0	0	0	0	0	0	0	0	0	0	0	0	0	0	0	0	0	0
ATCTAGTCCTCGGGATACA	0	0	0	1	0	0	0	0	0	0	0	0	0	0	0	0	0	0	0	0	0
ATCTATCTCGAATTTTTGAGAACCC	0	0	0	0	0	0	0	0	0	0	1	0	0	0	0	0	0	0	0	0	0
ATCTCACAGTTATGTATAGACA	0	0	0	1	0	0	0	0	0	0	0	0	0	0	0	0	0	0	0	0	0
ATCTCATTGTCATGTCATCA	0	1	0	0	0	0	0	0	0	0	0	0	0	0	0	0	0	0	0	0	0
ATCTCATTTGGTAACTGTG	0	0	0	0	0	0	0	0	0	0	0	0	0	0	0	1	0	0	0	0	0
ATCTCATTTGGTAACTGTGA	0	0	0	0	2	3	1	0	0	0	6	0	0	0	1	2	0	1	0	0	0
ATCTCATTTGGTAACTGTGAG	0	0	0	0	0	0	0	0	0	1	0	0	0	0	0	0	0	1	0	0	0
ATCTCATTTGGTAACTGTGAGG	0	0	0	0	0	0	0	0	0	0	0	0	0	0	0	0	0	2	0	0	0
ATCTTACCGGGCAGCATT	0	0	0	0	0	0	0	0	0	0	0	1	0	0	0	0	1	0	0	0	0
ATCTTACCGGGCAGCATTA	0	0	0	0	0	0	0	0	0	0	1	2	0	0	0	0	0	0	0	0	2
ATCTTACCGGGCAGCATTAG	0	0	0	0	11	2	1	0	5	3	10	6	0	1	0	3	3	2	3	7	4
ATCTTACCGGGCAGCATTAGA	0	0	1	1	18	25	4	2	22	14	60	35	10	10	0	6	7	7	13	42	19
ATCTTATGTCGGTGTGGCGT	0	0	0	0	0	0	0	0	0	0	0	0	0	0	0	0	0	0	0	1	0
ATCTTATGTCGGTGTGGCGTGT	0	0	0	0	46	3	0	4	18	3	6	9	2	3	97	0	0	0	3	0	1
ATCTTGGTGGCCGTAGCAA	0	0	0	0	0	0	0	0	0	0	0	0	0	0	0	0	0	1	0	0	0
ATCTTTAGCCAATGTGGGACT	0	2	0	0	0	0	0	0	0	0	0	0	0	0	0	0	0	0	0	0	0
ATGAAGAAAAAGAGAAGA	0	0	0	0	0	0	0	0	0	0	0	0	1	0	0	0	0	0	0	0	0
ATGACATGTGAATGATGA	0	0	0	0	0	1	0	0	0	0	0	0	0	0	0	0	0	0	0	0	0
ATGACGTCCGGTCCGAACA	1	0	0	0	0	0	0	0	0	0	0	0	0	0	0	0	0	0	0	0	0
ATGACTAAACACATTTGTCTC	0	0	0	0	0	0	0	0	0	0	0	0	0	0	0	0	0	0	1	0	0
ATGAGTGTCGATTAGATCAT	0	0	0	0	0	0	0	0	0	0	0	0	0	0	0	0	0	1	0	0	0
ATGATGATGATGACGATGAT	0	0	0	0	0	0	0	0	1	0	0	0	0	0	0	0	0	0	0	2	0
ATGATGATGATGATGATGAC	0	0	0	0	0	0	0	0	0	0	0	0	0	0	0	0	0	0	1	0	0
ATGATTGGTTTTACAGCAGTG	0	0	0	0	0	0	0	0	0	0	0	0	1	0	0	0	0	0	0	0	0
ATGCAAACCAACCAACAAATC	0	1	0	0	0	0	0	0	0	0	0	0	0	0	0	0	0	0	0	0	0
ATGCACTGCCTCTTCCCT	0	2	0	0	0	0	0	0	0	0	0	0	0	2	0	0	0	0	0	0	0
ATGCACTGCCTCTTCCCTGGC	0	16	0	0	0	0	0	0	0	0	0	0	1	0	1	0	0	0	1	1	0
ATGCAGTTGCTGCCTCAAG	0	0	1	0	0	0	0	0	0	0	0	0	0	0	0	0	0	0	0	0	0
ATGCCGACCAGGGATTGGC	0	0	0	0	0	0	0	0	0	0	1	0	0	1	0	0	0	0	0	0	0
ATGCCGACCAGGGATTGGCGGATGT	0	0	0	0	0	0	0	0	0	0	0	0	2	0	0	0	0	0	0	0	0
ATGCCTATTTTAAAATGAAAA	1	0	0	0	0	0	0	0	0	0	0	0	0	0	0	0	0	0	0	0	0
ATGCCTGAGTCGCAGCATCA	0	0	0	0	0	0	0	0	0	0	0	0	0	0	0	1	0	0	0	0	0
ATGCCTGAGTCGCAGCATCAA	0	0	0	0	0	0	0	0	0	0	0	0	0	0	0	0	0	1	0	0	0
ATGGAAGCCACAAAACTAC	0	0	0	0	0	1	0	0	0	0	0	0	0	0	0	0	0	0	0	0	0
ATGGAATGTAAAGAAGTATGG	0	0	0	0	9	16	2	7	10	0	15	0	0	1	0	0	0	0	20	21	33
ATGGAGGAGCGGTCGCCGGCG	0	0	0	0	0	0	0	0	0	0	0	0	0	1	0	0	0	0	0	0	0
ATGGATGATAAACTGCTAG	0	0	0	0	0	0	0	0	0	0	0	0	0	0	0	0	1	0	0	0	0
ATGGCACAATAAGCAAAGCAT	0	0	0	0	0	0	0	0	0	0	0	0	0	0	0	0	0	1	0	0	0
ATGGCACTAGATGAATTCACGG	0	0	0	1	0	0	0	0	0	0	0	0	0	0	0	0	0	0	0	0	0
ATGGCACTGGAAGAATTC	0	0	0	0	0	0	0	0	0	0	0	0	0	0	0	0	0	0	0	0	2
ATGGCACTGGAAGAATTCA	0	0	0	0	3	7	4	0	2	1	7	4	2	3	4	0	0	0	5	0	2
ATGGCACTGGAAGAATTCAC	0	0	0	0	0	2	0	0	0	0	2	2	0	0	0	0	0	0	1	7	0
ATGGCACTGGAAGAATTCACG	0	0	0	0	4	12	4	2	3	3	33	26	4	8	0	0	0	0	12	18	10
ATGGCACTGGAAGAATTCACGG	0	0	0	0	8	16	14	1	4	7	65	17	10	13	12	0	0	0	8	14	14
ATGGCACTGGAAGAATTCACGGG	0	0	0	0	2	8	1	0	2	3	15	10	0	3	1	0	0	0	4	5	13
ATGGCTGAAAATTTTATACAATGC	0	2	0	0	0	0	0	0	0	0	0	0	0	0	0	0	0	0	0	0	0
ATGGGATAAATGTGAGCTCA	0	3	0	0	0	0	0	0	0	0	0	0	0	0	0	0	0	0	0	0	0
ATGGGCAAACTTTATTCTGC	0	0	0	0	0	0	0	0	0	0	0	0	0	0	0	1	0	0	0	0	0
ATGGGGGGATTGGGAAGGA	0	4	0	0	0	0	0	0	0	0	0	0	0	0	0	0	0	0	0	0	0
ATGGGGGGATTGGGAAGGAA	0	23	0	0	0	0	0	0	0	0	0	0	0	0	0	0	0	0	0	0	0
ATGGGGGGATTGGGAAGGAAT	0	19	0	0	0	0	0	0	0	0	0	0	0	0	0	0	0	0	0	0	0
ATGGTTCAAGAAAGCCCA	0	0	1	0	0	0	0	0	0	0	0	0	0	0	0	0	0	0	0	0	0
ATGGTTCAAGAAAGCCCATG	0	0	5	0	0	0	0	0	0	0	0	0	0	0	0	0	0	0	0	0	0
ATGGTTCAAGAAAGCCCATGG	3	0	1	0	0	0	0	0	0	0	0	0	0	0	0	0	0	0	0	0	0
ATGGTTCAAGAAAGCCCATGGAA	7	0	2	0	0	0	0	0	0	0	0	0	0	0	0	0	0	0	0	0	0
ATGGTTCAAGAAAGCCCATGGAAA	69	0	33	1	0	0	0	0	0	0	0	0	0	0	0	0	0	0	0	0	0
ATGTACTTACTTTGTTTGTTC	0	0	0	0	0	0	0	0	0	0	0	0	0	0	0	0	0	0	0	0	1
ATGTACTTACTTTGTTTGTTCT	0	0	0	0	18	7	1	4	16	56	3	6	7	5	29	0	0	0	4	8	13
ATGTAGCATCATCAAGATTCA	0	1	0	0	0	0	0	0	0	0	0	0	0	0	0	0	0	0	0	0	0
ATGTCAACTCCATAAAAGAT	0	1	0	0	0	0	0	0	0	0	0	0	0	0	0	0	0	0	0	0	0
ATGTCTGTCTTGAACAATCTTT	0	2	0	0	0	0	0	0	0	0	0	0	0	0	0	0	0	0	0	0	0
ATGTGATTTCTGCCTCAT	0	0	0	0	0	0	0	0	0	0	0	0	0	0	1	0	0	0	0	0	0
ATGTGCCCATCTTCTCCACC	0	0	1	0	0	0	0	0	0	0	0	0	0	0	0	0	0	0	0	0	0
ATGTGCCCTTCTTCTCCACC	1	0	0	0	0	0	0	0	0	0	0	0	0	0	0	0	0	0	0	0	0
ATGTGGTGATAAATTAAAGCAG	0	2	0	0	0	0	0	0	0	0	0	0	0	0	0	0	0	0	0	0	0
ATGTGTGTGTGTATGTGTGT	0	0	0	0	0	0	0	0	0	0	0	0	0	0	0	0	0	0	0	0	1
ATGTGTTCTCAGGTCGCCCCC	0	0	0	0	0	0	0	0	0	0	0	0	0	0	1	0	0	0	0	0	0
ATGTTCTGATCGGACAATGAA	0	0	1	0	0	0	0	0	0	0	0	0	0	0	0	0	0	0	0	0	0
ATGTTCTGATTGATTAATGAAAAT	0	1	0	0	0	0	0	0	0	0	0	0	0	0	0	0	0	0	0	0	0
ATGTTGATGATGATGATG	0	0	0	0	0	0	0	0	0	0	0	0	0	0	1	0	0	0	0	0	0
ATTAAAGCAGAGACAATATTG	0	2	0	0	0	0	0	0	0	0	0	0	0	0	0	0	0	0	0	0	0
ATTAGAACATGATACATGACAGTC	0	1	0	0	0	0	0	0	0	0	0	0	0	0	0	0	0	0	0	0	0
ATTATTTTTCTACATCAATT	0	1	0	0	0	0	0	0	0	0	0	0	0	0	0	0	0	0	0	0	0
ATTCCATACATCGTCTGA	0	28	0	0	0	0	0	0	0	0	0	0	0	0	0	0	0	0	0	0	0
ATTCTCAAACTTTAAATA	0	0	0	0	0	0	0	0	0	0	1	0	0	0	0	0	0	0	0	0	0
ATTCTCAAACTTTAAATAG	0	0	1	0	0	0	0	0	0	0	0	0	4	0	0	0	0	1	0	0	0
ATTCTCAAACTTTAAATAGGT	0	0	0	0	0	0	0	0	1	0	0	0	0	0	0	0	0	2	0	2	0
ATTCTCAAACTTTAAATAGGTAA	0	0	0	0	0	1	0	0	0	0	0	0	1	0	2	0	0	0	2	0	0
ATTCTTAACAAGAGCGCAGC	0	0	0	0	0	0	0	0	0	0	0	0	0	0	0	0	0	0	0	1	0
ATTGACAGAAGAGAGCGAGCAC	0	0	0	0	0	0	0	0	0	1	1	0	0	0	0	0	0	0	0	0	0
ATTGACCAATCAGAACATGAC	0	3	0	0	0	0	0	0	0	0	0	0	0	0	0	0	0	0	0	0	0
ATTGACCAATCAGAACATGACACA	0	3	0	0	0	0	0	0	0	0	0	0	0	0	0	0	0	0	0	0	0
ATTGACCAATCAGAATATGACACGT	0	1	0	0	0	0	0	0	0	0	0	0	0	0	0	0	0	0	0	0	0
ATTGAGTGCAGCGTTGATGA	0	120	0	0	0	0	0	0	0	0	0	0	0	0	0	0	0	0	0	0	0
ATTGAGTGCAGCGTTGATGAA	0	13	0	0	0	0	0	0	0	0	0	0	0	0	0	0	0	0	0	0	0
ATTGCACCAATCCCGGCC	0	0	0	0	2	0	0	0	0	1	0	0	0	0	0	0	0	0	0	0	1
ATTGCACCAATCCCGGCCTG	0	0	0	0	1	2	1	0	0	0	6	1	0	0	0	0	0	0	0	0	0
ATTGCACCAATCCCGGCCTGC	0	0	0	1	7	26	7	0	3	4	81	22	0	8	14	0	0	0	5	8	10
ATTGCACCAGTCCCGGCCT	0	0	0	0	0	0	0	0	0	0	0	0	0	0	0	1	0	0	0	0	0
ATTGCACCAGTCCCGGCCTA	0	0	0	0	1	2	0	1	1	0	0	0	1	0	0	0	0	0	0	0	1
ATTGCACCAGTCCCGGCCTAT	0	0	0	0	17	58	12	1	15	7	51	19	7	3	15	0	0	0	6	12	10
ATTGCACCAGTCCCGGCCTG	0	0	0	0	0	0	0	0	0	0	0	0	0	0	0	1	0	0	0	0	0
ATTGCACCAGTCCCGGCCTGA	0	0	0	6	0	0	0	0	0	0	0	0	0	0	0	8	1	4	0	0	0
ATTGCACTAGTCCCGGCCT	0	0	0	1	0	0	0	0	0	0	0	0	0	0	0	0	1	0	0	0	0
ATTGCACTAGTCCCGGCCTGC	0	0	0	9	0	0	0	0	0	0	0	0	0	0	0	0	0	0	0	0	0
ATTGCACTTGTCCCGGCCTGC	0	0	0	0	0	0	0	0	0	0	0	0	0	0	0	1	0	0	0	0	0
ATTGCACTTGTCCCGGCCTGCT	0	0	0	1	0	0	0	0	0	0	0	0	0	0	0	0	0	0	0	0	0
ATTGCTTGAGAATACACGT	0	0	0	0	0	0	1	0	0	0	0	0	0	0	0	0	0	0	0	0	0
ATTGCTTGAGAATACACGTA	0	0	0	5	0	0	1	0	0	0	0	0	0	0	0	0	0	0	0	0	0
ATTGCTTGAGAATACACGTAG	0	0	0	13	0	2	13	0	4	0	5	1	0	0	0	0	2	0	0	0	0
ATTGGATTCCCGGAGAGGC	0	0	0	0	0	0	0	0	0	0	0	0	0	0	0	0	0	1	0	0	0
ATTGGATTGAAGGGAGCTCCG	0	9	0	0	0	0	0	0	0	0	0	0	0	0	0	0	0	0	0	0	0
ATTGGATTGAAGGGAGCTCCT	0	3	0	0	0	0	0	0	0	0	0	0	0	0	0	0	0	0	0	0	0
ATTGGCTTTGGAAGTAATAGG	0	0	0	0	0	0	0	0	0	0	0	0	0	0	1	0	0	0	0	0	0
ATTGGGATTCAGTTGGAGTTGG	0	1	0	0	0	0	0	0	0	0	0	0	0	0	0	0	0	0	0	0	0
ATTGGTTAAGATATTGCA	0	0	0	0	0	0	1	0	0	0	0	0	0	0	0	0	0	0	0	0	0
ATTGGTTAAGATATTGCAT	0	0	0	0	137	340	483	206	58	12	301	68	30	51	77	1	0	0	86	135	423
ATTGGTTAAGATATTGCATC	0	0	0	0	6	2	95	1	1	0	6	1	0	0	0	0	0	0	0	0	0
ATTGGTTAAGATATTGCATCG	0	0	0	0	92	197	484	114	67	13	303	25	49	23	45	0	0	0	92	161	127
ATTGGTTAAGATATTGCATCGT	0	0	0	0	18	13	26	11	5	10	27	0	3	1	0	0	0	0	9	18	10
ATTGTACTTCATCAGGTG	0	0	0	2	5	5	0	0	0	0	12	8	0	5	9	5	4	14	0	0	2
ATTGTACTTCATCAGGTGC	0	0	3	17	117	116	7	0	63	57	684	217	11	92	249	69	61	84	46	89	156
ATTGTACTTCATCAGGTGCT	2	0	36	393	144	142	1	3	106	32	250	77	0	33	90	2021	2945	4491	82	238	131
ATTGTACTTCATCAGGTGCTC	2	0	36	397	364	265	4	11	401	65	261	79	0	50	199	2751	4184	5653	173	761	184
ATTGTACTTCATCAGGTGCTCT	6	4	115	882	810	751	15	15	1118	677	1020	365	5	180	905	7942	11265	14808	387	1883	1060
ATTGTACTTCATCAGGTGCTCTG	0	0	0	15	59	91	10	6	76	148	10	75	0	1	263	257	233	318	9	91	4
ATTGTACTTCATCAGGTGCTCTGG	0	0	13	165	42	1092	2	18	57	1969	1814	710	0	96	533	1189	732	475	26	992	372
ATTGTACTTCATCAGTGCTC	0	0	0	0	0	0	0	0	0	0	0	0	0	0	0	0	0	1	0	1	0
ATTGTCACATGTCATGTTCTGATT	0	4	0	0	0	0	0	0	0	0	0	0	0	0	0	0	0	0	0	0	0
ATTGTCATGTGTCACGTTCTT	0	2	0	0	0	0	0	0	0	0	0	0	0	0	0	0	0	0	0	0	0
ATTGTCATGTGTCATGTTCTGATT	0	2	0	0	0	0	0	0	0	0	0	0	0	0	0	0	0	0	0	0	0
ATTGTTGTTTTCATTGACCAATC	0	1	0	0	0	0	0	0	0	0	0	0	0	0	0	0	0	0	0	0	0
ATTGTTGTTTTCATTGACCAATCA	0	2	0	0	0	0	0	0	0	0	0	0	0	0	0	0	0	0	0	0	0
ATTTCATCTTTCATGGAGTTGACA	0	1	0	0	0	0	0	0	0	0	0	0	0	0	0	0	0	0	0	0	0
ATTTCTTAGATTAAAGGCA	1	0	0	0	0	0	0	0	0	0	0	0	0	0	0	0	0	0	0	0	0
ATTTTATCAAATAAATGGGG	0	0	0	0	0	0	0	0	0	0	1	0	0	0	0	0	0	0	0	0	0
ATTTTCAGCCATTCACAACAA	0	0	0	0	0	0	0	0	0	0	0	0	1	0	0	0	0	0	0	0	0
ATTTTGTGTTCTCATGGT	0	0	0	0	0	1	0	0	0	0	0	0	0	0	0	0	0	0	0	0	0
ATTTTTGCTCGGACATTT	0	0	0	0	0	2	0	0	0	0	0	0	0	0	1	0	0	0	0	0	0
CAAAAAGTAAGTTAAAGG	0	0	0	0	0	0	0	0	0	0	0	0	0	0	0	0	0	0	0	1	0
CAAAAATTCGAGATAGATCTA	0	0	0	0	0	0	0	0	0	0	0	0	0	0	0	0	0	1	0	0	0
CAAAACCTGGCTCTGATACCA	0	0	0	0	0	0	0	0	0	0	0	0	0	0	0	0	0	2	0	0	0
CAAACCCACTTGTTATTCTAATGG	0	1	0	0	0	0	0	0	0	0	0	0	0	0	0	0	0	0	0	0	0
CAAACGTCCAAAAATCTCACAGTT	1	0	0	0	0	0	0	0	0	0	0	0	0	0	0	0	0	0	0	0	0
CAAACTTTAAATAGGTAA	0	0	0	0	0	0	0	0	0	0	1	0	0	0	0	0	0	0	0	0	0
CAAAGAGGCTGACGAAGGAA	0	0	0	0	0	0	0	0	0	0	0	0	0	0	1	0	0	0	0	0	0
CAAAGCGTTTGGATTCTGAAA	0	0	0	0	0	1	0	0	0	0	0	0	0	0	0	0	0	0	0	0	0
CAAAGCGTTTGGATTCTGAAAC	0	0	0	0	0	0	1	0	0	0	0	0	0	0	0	0	0	0	0	0	0
CAAAGGAGAATTGCCCTGCCA	1	0	0	0	0	0	0	0	0	0	0	0	0	0	0	0	0	0	0	0	0
CAAAGGAGAGTTGCCCTG	11	0	0	0	0	0	0	0	0	0	0	0	0	0	0	0	0	0	0	0	0
CAAATCTCCTTTGGAAGTCA	0	0	0	0	0	1	0	0	0	0	0	0	0	0	0	0	0	0	0	0	0
CAAATCTTAACTTAAAAATT	0	0	0	0	0	0	0	0	0	0	0	0	1	0	0	0	0	0	0	0	0
CAAATGTGTTTAGTCATGCATG	0	1	0	0	0	0	0	0	0	0	0	0	0	0	0	0	0	0	0	0	0
CAAATTCGGTTCTAGAGA	0	0	0	1	6	1	53	4	1	5	26	10	0	3	15	0	0	0	0	0	2
CAAATTCGGTTCTAGAGAG	0	0	2	1	130	106	1703	45	69	200	833	425	88	92	545	2	1	0	24	56	46
CAAATTCGGTTCTAGAGAGG	0	0	0	1	303	201	814	114	192	189	530	517	105	10	260	0	0	1	80	135	146
CAAATTCGGTTCTAGAGAGGT	0	0	0	70	439	322	1498	219	421	193	963	687	127	156	352	8	28	9	206	587	322
CAAATTCGGTTCTAGAGAGGTT	0	0	0	69	145	1	174	33	206	97	7	143	20	3	148	18	31	36	40	130	60
CAAATTCGGTTCTAGAGAGGTTT	4	0	11	419	1350	88	1173	172	1901	288	1947	2274	400	27	2683	304	439	401	310	1582	465
CAACAAACACATTCAAGGG	0	0	0	0	0	0	0	0	0	0	0	0	0	0	0	0	0	0	0	1	0
CAACAATACATTTTCATCGTC	0	2	0	0	0	0	0	0	0	0	0	0	0	0	0	0	0	0	0	0	0
CAACATACCCACATAATATATCATC	0	2	0	0	0	0	0	0	0	0	0	0	0	0	0	0	0	0	0	0	0
CAACATTTTCCATTAACAGTCA	0	1	0	0	0	0	0	0	0	0	0	0	0	0	0	0	0	0	0	0	0
CAACCATAAACGATGCCG	0	0	0	0	0	0	0	0	0	0	0	0	0	0	0	0	0	2	0	5	0
CAACCATAAACGATGCCGAC	0	0	0	0	0	0	0	0	0	0	0	0	0	0	0	0	0	1	0	0	0
CAACCATAAACGATGCCGACCAG	0	0	0	0	0	0	0	0	0	0	0	0	0	0	0	0	0	1	0	0	0
CAACCATAAACGATGCCGACCAGG	0	0	0	0	0	0	0	0	0	0	0	0	4	0	0	0	0	0	0	0	0
CAACCATAAACGATGCCGACCAGGG	0	0	0	0	0	0	0	0	0	0	0	0	0	0	0	0	0	0	2	0	0
CAACCATAAACGATGCCGACCAGGGA	0	0	0	0	0	0	0	0	0	0	0	0	0	0	0	0	0	0	0	1	0
CAACGGAATCCCAAAAGC	0	0	0	0	0	0	0	0	0	0	0	0	0	0	0	0	0	0	0	0	1
CAACGGAATCCCAAAAGCAGCT	0	0	0	0	0	0	0	0	0	0	0	0	0	0	0	0	0	0	0	0	1
CAACTCTAACTTCAACCC	0	0	0	0	0	0	0	0	0	0	0	0	1	0	0	0	0	0	0	0	0
CAACTTGATCCGTAAGAAGCTT	0	4	0	0	0	0	0	0	0	0	0	0	0	0	0	0	0	0	0	0	0
CAACTTGCCGGAACTAGA	0	0	0	0	1	0	0	0	0	0	0	0	0	0	0	0	0	0	0	0	0
CAAGAAAGAGAAAGAGGAAGAA	0	1	0	0	0	0	0	0	0	0	0	0	0	0	0	0	0	0	0	0	0
CAAGAAAGCCCATGGAAACC	2	0	0	0	0	0	0	0	0	0	0	0	0	0	0	0	0	0	0	0	0
CAAGACATGATAACGTGACACTC	0	1	0	0	0	0	0	0	0	0	0	0	0	0	0	0	0	0	0	0	0
CAAGAGCGGGTCGTCGCGTGC	0	0	0	0	0	0	0	0	0	0	0	0	0	1	0	0	0	0	0	0	0
CAAGCAATCCATTTTGGATG	0	0	0	0	0	0	0	0	1	0	0	0	0	0	0	0	0	0	0	0	0
CAAGCACAGAGAAGAGAAGT	0	0	0	0	0	0	0	0	0	0	0	0	0	0	0	0	0	0	0	1	0
CAAGCAGAGACAAATGTGTTTA	0	1	0	0	0	0	0	0	0	0	0	0	0	0	0	0	0	0	0	0	0
CAAGGAATCACTAATCATC	0	0	0	1	0	0	0	0	0	0	0	0	0	0	0	0	0	0	0	0	0
CAAGGAATCACTAATCATCC	0	0	0	2	0	0	0	0	0	0	0	0	0	0	0	4	2	4	0	0	0
CAAGGAATCACTAATCATCCC	0	0	0	31	0	0	0	0	0	0	0	0	0	0	0	23	17	9	0	0	0
CAAGGAATCACTAATCATCCCA	0	0	0	111	1	0	0	1	0	0	0	0	1	0	0	76	68	39	0	0	0
CAAGGAATCACTAATCATCCCAC	0	0	0	1	0	0	0	0	0	0	0	0	0	0	0	0	0	0	0	0	0
CAAGGGAAAGGGAGGAAC	0	0	0	0	0	0	0	0	0	0	0	0	0	0	1	0	0	0	0	0	0
CAAGGTGGCCTAGCAGAGTGT	0	0	0	0	0	0	0	0	0	0	1	0	0	0	0	0	0	0	0	0	0
CAAGGTGGCCTAGCAGAGTGTT	0	0	0	0	0	0	0	1	0	0	1	1	0	0	0	0	0	0	0	0	0
CAAGTAAATCTCGTGCGG	0	0	0	0	0	0	2	0	0	2	0	0	0	0	0	0	0	0	0	0	0
CAAGTAAATCTCGTGCGGT	0	0	0	0	0	0	3	0	0	0	0	1	0	0	0	0	0	0	0	0	0
CAAGTAAATCTCGTGCGGTT	0	0	0	0	0	0	2	0	0	0	0	0	0	0	0	0	0	0	0	0	0
CAAGTAAATCTCGTGCGGTTT	0	0	0	0	0	0	0	0	0	0	0	1	0	0	0	0	0	0	0	0	0
CAAGTAAATCTCGTGCGGTTTG	0	0	0	0	1	1	3	0	2	0	1	0	0	1	0	0	0	0	0	0	0
CAAGTCATCCTTGGCTGCATC	1	0	0	0	0	0	0	0	0	0	0	0	0	0	0	0	0	0	0	0	0
CAAGTCATGCAGTTGCTGCCT	0	0	1	0	0	0	0	0	0	0	0	0	0	0	0	0	0	0	0	0	0
CAAGTCGTAGCCGGTGTTATTACT	0	2	0	0	0	0	0	0	0	0	0	0	0	0	0	0	0	0	0	0	0
CAAGTCTGTCCTTGGCTA	0	0	1	0	0	0	0	0	0	0	0	0	0	0	0	0	0	0	0	0	0
CAAGTTATGCAGTTGCTGCCT	0	0	0	0	0	0	0	0	0	0	0	0	3	0	1	0	0	0	0	1	0
CAATAAGAACGTGACACGTG	0	1	0	0	0	0	0	0	0	0	0	0	0	0	0	0	0	0	0	0	0
CAATAAGAACGTGACACGTGA	0	9	0	0	0	0	0	0	0	0	0	0	0	0	0	0	0	0	0	0	0
CAATAAGAACGTGACATATGA	0	2	0	0	0	0	0	0	0	0	0	0	0	0	0	0	0	0	0	0	0
CAATAGAACCTACCCGATGTC	0	1	0	0	0	0	0	0	0	0	0	0	0	0	0	0	0	0	0	0	0
CAATATCAGCTGGTAATTCTG	0	0	0	1	0	0	0	0	0	0	0	0	0	1	0	1	0	0	0	0	0
CAATATCAGCTGGTAATTCTGG	0	0	0	0	0	0	0	0	0	1	0	0	0	0	0	0	0	0	0	0	0
CAATATCGCGAAGTGGCCGCC	0	0	0	0	0	0	0	0	0	0	0	0	0	0	0	0	0	1	0	0	0
CAATCAGAACATGACACATGA	0	3	0	0	0	0	0	0	0	0	0	0	0	0	0	0	0	0	0	0	0
CAATCAGAACATGACACATGAC	0	7	0	0	0	0	0	0	0	0	0	0	0	0	0	0	0	0	0	0	0
CAATCAGAACATGACACATGACAA	0	10	0	0	0	0	0	0	0	0	0	0	0	0	0	0	0	0	0	0	0
CAATCAGAACATGACACGTG	0	4	0	0	0	0	0	0	0	0	0	0	0	0	0	0	0	0	0	0	0
CAATCAGAACATGACACGTGA	0	28	0	0	0	0	0	0	0	0	0	0	0	0	0	0	0	0	0	1	0
CAATCAGAACATGACACGTGAC	0	3	0	0	0	0	0	0	0	0	0	0	0	0	0	0	0	0	0	0	0
CAATCAGAACATGACACGTGACAA	0	4	0	0	0	0	0	0	0	0	0	0	0	0	0	0	0	0	0	0	0
CAATCAGAATATGACACGTGA	0	0	0	0	0	0	0	1	0	0	0	0	0	0	0	0	0	0	0	0	0
CAATCATAACATAACACGTGATCG	0	1	0	0	0	0	0	0	0	0	0	0	0	0	0	0	0	0	0	0	0
CAATCCATCCCTCTGCCA	0	0	0	0	0	0	0	0	0	0	0	0	1	0	0	0	0	0	0	0	0
CAATCGGAATCTTTCTTCCAAC	0	2	0	0	0	0	0	0	0	0	0	0	0	0	0	0	0	0	0	0	0
CAATGCCCTTCGAAATCCCAA	0	0	0	3	0	0	0	0	0	0	0	0	0	0	0	0	0	0	0	0	0
CAATGCCCTTGGAAATCC	0	0	0	2	0	0	1	0	0	0	0	0	0	2	0	0	2	0	0	0	0
CAATGCCCTTGGAAATCCC	0	0	0	5	1	0	7	0	1	0	19	1	3	5	5	1	0	0	0	1	0
CAATGCCCTTGGAAATCCCA	0	0	0	67	17	30	34	5	10	13	185	48	22	38	37	5	2	4	8	21	36
CAATGCCCTTGGAAATCCCAA	0	0	0	162	26	36	33	12	23	26	160	57	17	36	61	4	0	0	17	51	31
CAATGCCCTTGGAAATCCCAAA	0	0	0	134	99	136	85	13	72	150	554	219	58	72	184	7	4	4	62	163	153
CAATGCGATCCTTTTGGAGG	0	0	1	0	0	0	0	0	0	0	0	0	0	0	0	0	0	0	0	0	0
CAATGGATCCTTCTGAGCCTG	0	0	0	0	0	0	0	0	0	0	1	0	0	0	0	0	0	0	0	0	0
CAATTCCAGTTTTGAACTACC	0	0	0	0	0	0	0	0	0	0	0	0	0	0	0	0	0	1	0	0	0
CAATTCCGTAGTGCATTGCAG	0	0	0	1	0	2	5	0	0	0	0	0	0	0	0	0	0	0	0	0	0
CAATTCCGTAGTGCATTGCAGT	0	0	0	6	0	0	5	0	0	0	0	0	0	0	0	0	0	1	0	0	0
CAATTGCTACATCTGGAGT	0	0	0	0	0	0	0	0	0	0	0	0	0	1	0	0	0	0	0	0	0
CAATTTAGTGTGTGTGATATT	0	0	0	0	0	0	0	0	0	0	1	0	0	0	0	0	0	0	0	0	0
CAATTTTGCATCCGGCCCC	0	0	0	0	0	0	0	0	0	0	1	0	0	0	0	0	0	0	0	0	0
CACAAACTCATCTGTCTTCA	0	0	0	0	0	0	0	0	0	0	0	0	1	0	0	0	0	0	0	0	0
CACAACCTCCTTGAGTGA	0	0	0	0	1	3	1	0	0	0	0	1	0	0	0	0	1	0	0	0	0
CACAACCTCCTTGAGTGAG	0	0	0	32	20	49	33	3	14	4	40	17	6	9	17	13	19	13	21	14	51
CACAACCTCCTTGAGTGAGC	0	0	0	64	54	109	9	13	54	9	68	13	9	7	14	23	71	39	28	98	99
CACAACCTCCTTGAGTGAGCG	0	1	8	398	282	598	329	86	350	99	945	249	140	142	288	20	221	214	387	746	745
CACAACCTCCTTGAGTGAGCGA	8	5	50	5725	2223	6048	4771	1542	3924	1998	14145	4145	2758	2923	4176	2008	2701	1896	5813	10941	10960
CACAACCTTTTTGAGTGAGCG	0	0	0	1	0	0	0	0	0	0	0	0	0	0	0	0	0	0	0	0	5
CACAACCTTTTTGAGTGAGCGA	0	0	0	0	1	0	5	1	2	3	19	0	0	0	2	0	1	0	0	13	5
CACAATATCGCGAAGTGGCC	0	0	0	0	0	0	0	0	0	0	0	0	0	0	0	0	0	1	0	0	0
CACAATCTATGGGGTCGTAG	0	0	0	0	0	0	0	0	0	0	0	0	0	0	0	0	1	0	0	0	0
CACACACACACACACACA	0	0	0	2	0	0	0	0	0	0	0	0	1	0	0	7	4	5	0	0	2
CACACACACACACACACAA	0	0	0	0	0	0	0	1	0	0	0	0	0	0	0	1	0	0	0	0	0
CACACACACACACACACAAG	1	0	0	0	0	0	0	0	0	0	0	0	0	0	0	0	0	0	0	0	0
CACACACACACACACACAC	0	0	0	0	0	1	0	0	0	0	0	0	0	0	0	3	1	6	2	3	5
CACACACACACACACACACA	0	4	4	15	7	7	3	9	5	2	11	18	3	5	3	57	58	24	20	35	46
CACACACACACACACACACAA	0	0	0	0	0	0	0	0	0	0	0	0	0	0	0	0	1	0	0	0	0
CACACACACACACACACACACA	0	0	0	0	0	0	0	0	0	0	0	0	0	0	0	1	0	0	0	0	0
CACACAGACACACACATC	0	0	0	1	0	0	0	0	0	0	0	0	0	0	0	0	0	0	0	0	0
CACACCACATAACCCAGTTCATATC	0	0	0	0	0	0	0	0	0	0	0	0	0	0	0	1	0	0	0	0	0
CACACCACATAACCCAGTTCATATCT	0	0	0	0	0	0	0	0	0	1	0	0	0	0	0	0	0	0	0	0	0
CACACTCAACACACACACAC	0	0	0	0	0	0	0	0	0	0	0	0	0	0	0	1	0	0	0	0	0
CACACTCACACACACACACTC	0	0	0	0	0	0	0	0	0	0	0	0	0	0	0	1	0	1	0	0	0
CACAGACACACACACACACAC	0	0	0	0	0	0	0	0	0	1	0	0	0	0	0	0	0	0	0	0	0
CACAGCCAGCTTTGATGA	0	0	0	15	0	2	4	0	0	0	0	0	0	0	0	0	1	1	0	0	1
CACAGCCAGCTTTGATGAG	0	0	3	95	3	9	8	3	2	0	10	4	0	2	0	11	11	12	1	2	15
CACAGCCAGCTTTGATGAGC	0	0	2	70	55	98	42	17	63	8	185	53	12	30	20	14	7	13	54	125	108
CACAGCCAGCTTTGATGAGCG	0	0	0	8	5	9	6	0	7	0	32	2	0	3	0	4	12	4	0	15	8
CACAGCCAGCTTTGATGAGCT	0	0	0	6	0	5	3	1	7	1	16	3	0	3	0	2	7	1	0	15	1
CACAGCTGGTGGTATCTCA	0	0	0	0	0	0	1	0	0	1	0	0	0	0	0	0	0	0	0	0	0
CACAGCTGGTGGTATCTCAG	0	0	0	0	0	0	0	0	0	0	0	0	0	0	1	0	0	0	0	0	0
CACAGCTGGTGGTATCTCAGT	0	0	0	1	1	0	0	0	2	0	2	0	0	0	0	0	0	0	0	0	0
CACAGCTTTCTTGAACTT	0	5	0	0	0	0	0	0	0	0	0	0	0	0	0	0	0	0	0	0	0
CACATAACCCAGTTCATAT	0	0	0	0	0	0	0	0	0	0	0	0	0	1	0	0	0	0	0	0	0
CACATAACCCAGTTCATATCT	0	0	0	0	1	0	0	1	0	0	0	0	0	0	0	0	0	0	0	0	0
CACATAATATATCATCTAAATACTC	0	2	0	0	0	0	0	0	0	0	0	0	0	0	0	0	0	0	0	0	0
CACCACAAACAAGTCACC	0	0	0	0	0	0	0	0	0	0	0	0	0	0	0	0	0	0	1	0	0
CACCACATTCCTTCTCATCT	0	1	0	0	0	0	0	0	0	0	0	0	0	0	0	0	0	0	0	0	0
CACCCTGTCAGACCATAC	0	0	0	0	0	0	0	0	0	0	1	0	0	0	0	0	0	0	0	0	0
CACCCTGTCAGACCATACT	0	0	0	0	2	4	13	2	0	2	3	3	0	2	4	0	0	0	0	3	6
CACCCTGTCAGACCATACTT	0	0	0	0	4	5	4	3	7	0	5	2	0	0	2	0	0	0	8	0	6
CACCCTGTCAGACCATACTTG	0	0	0	0	23	58	77	0	35	10	34	17	1	4	10	0	0	0	7	35	34
CACCCTGTCAGACCATACTTGT	0	0	0	0	238	546	413	103	364	119	711	214	75	91	210	0	0	0	175	453	522
CACCCTGTCAGACCATACTTGTT	3	0	0	0	2298	7637	5372	1453	3820	2786	7971	2425	605	820	2151	6	4	1	1990	4266	7635
CACCTCCATCCATATGGGAT	0	0	0	0	0	0	0	0	0	0	0	0	0	0	0	0	0	0	0	1	0
CACCTTATCAAGATTCCCTGGAAA	0	0	0	0	0	1	0	0	0	0	0	0	0	0	0	0	0	0	0	0	0
CACGACATAGCTGGTTGTTG	0	0	0	0	0	0	0	0	0	0	0	0	0	0	0	0	0	0	0	1	0
CACGTAACAGTCATCATCC	0	1	0	0	0	0	0	0	0	0	0	0	0	0	0	0	0	0	0	0	0
CACGTAATAGACTCGAGATGAC	0	1	0	0	0	0	0	0	0	0	0	0	0	0	0	0	0	0	0	0	0
CACGTGGTCTCCTTCTCCAT	0	0	6	0	0	0	0	0	0	0	0	0	0	0	0	0	0	0	0	0	0
CACGTGTTCTCCTTCTCCATC	0	0	14	0	0	0	0	0	0	0	0	0	0	0	0	0	0	0	0	0	0
CACGTTCTTATTGGATTATGACTG	0	1	0	0	0	0	0	0	0	0	0	0	0	0	0	0	0	0	0	0	0
CACTAAAGGATGACGTGACATGAC	0	2	0	0	0	0	0	0	0	0	0	0	0	0	0	0	0	0	0	0	0
CACTATTCCTACTTCCCCATA	0	0	0	0	0	0	0	0	0	0	0	0	0	0	0	0	0	0	0	1	0
CACTCAACCTGGGTGTGATG	0	0	0	1	0	2	2	0	4	1	6	0	0	0	0	0	0	1	0	0	3
CACTCAACCTGGGTGTGATGT	0	0	0	0	1	4	2	0	2	0	11	1	0	0	1	0	0	0	3	4	4
CACTCACACACACACACTCA	0	0	0	0	0	0	0	0	0	0	0	0	0	0	0	2	1	0	0	0	0
CACTGCCTCTTCCCTGGCTC	1	0	0	0	0	0	0	0	0	0	0	0	0	0	0	0	0	0	0	0	0
CACTGCCTCTTCCCTGGCTCCG	1	0	0	0	0	0	0	0	0	0	0	0	0	0	0	0	0	0	0	0	0
CACTGTGTTTCCTTGGTTAA	0	1	0	0	0	0	0	0	0	0	0	0	0	0	0	0	0	0	0	0	0
CACTTCAATCCCATCGATCAC	0	0	0	0	0	1	0	0	0	0	0	0	0	0	0	0	0	0	0	0	0
CACTTCTCTTTCTGTCAGC	0	0	2	0	0	0	0	0	0	0	0	0	0	0	0	0	0	0	0	0	0
CACTTTAAGCACGATTTCTGACAT	0	1	0	0	0	0	0	0	0	0	0	0	0	0	0	0	0	0	0	0	0
CAGAAACTGGAACTATTC	0	0	0	0	0	0	0	0	0	0	0	0	1	0	0	0	0	0	0	0	0
CAGAAGAGAGTGAGCACA	2	0	0	0	0	0	0	0	0	0	0	0	0	0	0	0	0	0	0	0	0
CAGAAGAGAGTGAGCACACAT	0	2	0	0	0	0	0	0	0	0	0	0	0	0	0	0	0	0	0	0	0
CAGAAGAGAGTGAGCACACATGG	0	1	0	0	0	0	0	0	0	0	0	0	0	0	0	0	0	0	0	0	0
CAGAAGATAGAGAGCACATC	0	2	0	0	0	0	0	0	0	0	0	0	0	0	0	0	0	0	0	0	0
CAGAAGTAATAACACCGGCTACGA	0	2	0	0	0	0	0	0	0	0	0	0	0	0	0	0	0	0	0	0	0
CAGAATATGACACGTGACAATCAT	0	1	0	0	0	0	0	0	0	0	0	0	0	0	0	0	0	0	0	0	0
CAGACCTTGATGCTGCGACT	0	0	0	0	0	0	0	0	0	0	0	0	0	0	0	0	0	1	0	0	0
CAGACCTTGATGCTGCGACTC	0	0	0	0	0	0	0	0	0	0	0	0	0	0	0	0	0	0	0	2	0
CAGACGAACCACGTTATTATGTTT	0	1	0	0	0	0	0	0	0	0	0	0	0	0	0	0	0	0	0	0	0
CAGACTACAATTATCTGATC	1	0	0	0	0	0	0	0	0	0	0	0	0	0	0	0	0	0	0	0	0
CAGAGGAAGCAGCACTTGTACC	0	2	0	0	0	0	0	0	0	0	0	0	0	0	1	0	0	0	0	0	0
CAGATCTAACTCTTCCATA	0	0	0	11	0	0	0	0	0	0	0	0	0	0	0	1	0	2	0	0	0
CAGATCTAACTCTTCCATAT	0	0	0	7	0	0	0	0	0	0	0	0	0	0	0	0	0	0	0	0	0
CAGATCTAACTCTTCCATATG	0	0	0	1	0	0	0	0	0	0	0	0	0	0	0	0	0	0	0	0	0
CAGCAAGCTAGAGGTGGCAAC	2	0	0	0	0	0	0	0	0	0	0	0	0	0	0	0	0	0	0	0	0
CAGCACCACCAAGATTCACA	1	0	0	0	0	0	0	0	0	0	0	0	0	0	0	0	0	0	0	0	0
CAGCACCATCAAGATTCACA	0	21	0	0	0	0	0	0	0	0	0	0	0	0	0	0	0	0	0	0	0
CAGCACCATCAAGATTCACAT	0	0	0	0	0	0	0	0	0	0	0	0	0	0	0	0	0	0	0	1	0
CAGCACCTCCAAGAAATG	0	0	0	0	0	0	0	0	1	0	0	0	0	0	0	0	0	0	0	0	0
CAGCACTTTTATCACCTTATCAAGA	0	0	0	0	0	0	0	0	0	0	0	0	0	0	0	0	0	0	1	0	0
CAGCCAAGAATGATTTGCCGG	0	22	0	0	0	0	0	0	0	0	0	0	0	0	0	0	0	0	0	0	0
CAGCCAAGGATGACTTGC	1	19	1	0	1	0	0	0	0	0	0	0	0	0	0	0	0	0	0	0	0
CAGCCAAGGATGACTTGCC	2	14	0	0	0	0	0	0	0	0	0	0	0	0	0	0	0	0	0	0	0
CAGCCAAGGATGACTTGCCG	11	265	0	0	0	0	0	0	0	0	0	0	0	0	0	0	0	0	0	0	0
CAGCCAAGGATGACTTGCCGA	3219	1120	84	1	1	0	0	0	0	0	0	0	0	2	0	0	0	0	0	0	5
CAGCCAAGGATGACTTGCCGATT	1	0	0	0	0	0	0	0	0	0	0	0	0	0	0	0	0	0	0	0	0
CAGCCAAGGATGACTTGCCGG	2762	37065	492	13	9	8	2	0	3	2	3	1	5	17	1	4	3	2	75	13	1
CAGCCAAGGATGACTTGCCGGA	0	0	0	0	0	0	0	0	0	1	0	0	0	0	0	0	1	0	0	2	0
CAGCCAAGGATGACTTGCCGGCA	0	2	0	0	0	0	0	0	0	0	0	0	0	0	0	0	0	0	0	0	0
CAGCCAAGGGTGATTTGCCG	0	5	0	0	0	0	0	0	0	0	0	0	0	0	0	0	0	0	0	0	0
CAGCCAAGGGTGATTTGCCGG	0	1545	1	1	0	0	0	0	0	0	0	0	0	0	0	0	0	0	0	0	0
CAGCCAGGGACCCTCTCCCTATAGTG	0	0	0	0	0	0	0	0	0	0	0	0	1	0	0	0	0	0	0	0	0
CAGCTATGCCGACTTCTTGC	0	0	0	0	0	1	0	0	0	0	0	0	0	0	0	0	0	0	0	0	0
CAGCTCTCCTCTGGCAGGCA	1	0	0	0	0	0	0	0	0	0	0	0	0	0	0	0	0	0	0	0	0
CAGCTGCCTAGCGAAGGG	0	0	0	0	0	2	0	1	0	1	1	0	0	1	0	0	0	0	0	0	2
CAGCTGCCTAGCGAAGGGC	0	0	0	0	22	16	3	0	9	16	91	29	6	24	40	0	0	0	5	0	18
CAGCTGCCTAGCGAAGGGCA	0	0	0	0	106	133	27	5	67	108	929	362	78	188	441	0	0	1	47	14	141
CAGCTGCCTAGCGAAGGGCAA	0	0	0	3	1633	1344	254	155	1411	1806	9600	2956	1085	1280	5442	9	0	0	558	33	1151
CAGCTGCCTAGCGAAGGGCAAC	3	0	4	1	3174	2489	163	229	3617	5983	13768	6267	1677	2229	11933	1	0	1	1295	113	2135
CAGCTGCCTAGCGAAGGGCAACG	0	0	0	0	42	77	113	8	113	158	285	77	40	66	124	0	0	0	87	0	135
CAGGAGAGATGACACCGA	6	0	0	0	0	0	0	0	0	0	0	0	0	0	0	0	0	0	0	0	0
CAGGCTCTGATACCATGG	0	0	0	0	0	0	0	0	0	0	0	0	0	0	0	0	0	0	1	0	0
CAGGCTTCATTCCCCTCAAG	0	1	0	0	0	0	0	0	0	0	0	0	0	0	0	0	0	0	0	0	0
CAGGGACGAGGCAGAGCA	1	0	1	0	0	0	0	0	0	0	0	0	0	0	0	0	0	0	0	0	0
CAGGGACGAGGCAGAGCATG	2	0	2	0	0	0	0	0	0	0	0	0	0	0	0	0	0	0	0	0	0
CAGGGACGAGGCAGAGCATGG	2	0	1	0	0	0	0	0	0	0	0	0	0	0	0	0	0	0	0	0	0
CAGGTACCTGAAGTAGCG	0	0	0	0	12	15	0	0	2	0	11	4	0	0	10	0	0	0	5	0	41
CAGGTACCTGAAGTAGCGC	0	0	0	0	1	2	0	0	1	1	9	0	0	0	2	0	0	0	0	0	1
CAGGTACCTGAAGTAGCGCG	0	0	0	0	3	0	0	0	2	0	6	1	0	0	0	0	0	0	0	0	4
CAGGTACCTGAAGTAGCGCGC	0	0	0	0	12	22	0	0	12	0	31	8	0	0	12	0	0	0	18	0	17
CAGGTACCTGAAGTAGCGCGCG	0	0	0	0	0	0	0	0	0	0	2	0	0	0	0	0	0	0	0	0	0
CAGGTCATCTTGCAGCTTCAA	0	0	0	0	0	0	0	0	0	0	0	0	0	0	0	0	0	0	1	0	0
CAGGTGCAGCACCACCAAGAT	1	0	0	0	0	0	0	0	0	0	0	0	0	0	0	0	0	0	0	0	0
CAGTCAACAAACCCACTTGTTA	0	3	0	0	0	0	0	0	0	0	0	0	0	0	0	0	0	0	0	0	0
CAGTCCACCGACAGCCGACGG	0	2	0	0	0	0	0	0	0	0	0	0	0	0	0	0	0	0	0	0	0
CAGTCCCGAACCCGTCGG	0	0	0	0	0	0	0	0	0	0	0	0	2	0	0	0	0	0	0	0	0
CAGTCCCGAACCCGTCGGC	0	0	0	0	0	0	0	0	0	0	0	0	0	0	0	0	0	0	1	3	0
CAGTCCCGAACCCGTCGGCT	0	0	0	0	0	0	0	0	0	0	0	0	0	0	4	0	0	0	0	0	0
CAGTCCCGAACCCGTCGGCTGTC	0	0	0	0	0	0	0	0	0	0	0	0	1	0	0	0	0	0	0	0	0
CAGTCTTTTAGAGAAGAAGT	0	0	0	0	0	0	0	0	0	0	0	0	0	0	0	0	1	0	0	0	0
CAGTCTTTTTCTCTCTCC	0	0	0	1	11	10	6	0	4	1	17	2	1	0	3	4	3	5	3	2	5
CAGTCTTTTTCTCTCTCCT	0	0	2	237	239	283	52	31	94	30	311	107	16	29	91	214	219	257	130	156	278
CAGTCTTTTTCTCTCTCCTA	3	0	17	1354	493	905	327	173	331	73	1014	406	98	117	207	884	683	554	718	971	1057
CAGTCTTTTTCTCTCTCCTAT	13	4	26	2020	2340	2875	3637	513	2285	1297	6383	2359	683	559	2262	1351	1284	931	1539	3414	2176
CAGTGACTTACAATTCTCTTA	0	2	0	0	0	0	0	0	0	0	0	0	0	0	0	0	0	0	0	0	0
CAGTGCAATCCCTTTGGAA	0	0	1	0	0	0	0	0	0	0	0	0	0	0	0	0	0	0	0	0	0
CAGTGCAATCCCTTTGGAAT	52	0	6	0	0	0	0	0	0	0	0	0	0	0	0	0	0	0	0	0	0
CAGTGCAATGATGAAAGGGC	0	0	0	0	0	0	0	0	0	0	0	0	0	0	0	0	1	0	0	0	0
CAGTGCAATGATGAAAGGGCAT	0	0	0	0	0	2	0	0	0	1	1	0	0	0	0	0	1	0	0	0	0
CAGTGCAATGTTAAAAGGGC	0	0	0	1	0	0	0	0	0	0	0	1	0	0	0	0	0	0	0	0	0
CAGTGCATGACTATATCGCCAG	0	6	0	0	0	0	0	0	0	0	0	0	0	0	0	0	0	0	0	0	0
CAGTTAACGTTACCCATTAACAGT	0	2	0	0	0	0	0	0	0	0	0	0	0	0	0	0	0	0	0	0	0
CAGTTGAAAGCTATGAAACA	0	0	0	0	0	0	0	0	0	0	0	0	0	0	0	1	0	0	0	0	0
CAGTTGGTTAGAGCGTGG	0	0	0	0	0	0	0	0	0	0	1	0	1	0	0	0	0	0	0	0	0
CATAAACGATGCCGACCA	0	0	0	0	0	0	0	0	0	0	0	0	0	0	0	0	0	0	6	2	0
CATAAACGATGCCGACCAG	0	0	0	0	0	0	0	0	0	0	0	0	0	0	0	0	0	0	0	2	0
CATAAACGATGCCGACCAGGG	0	0	0	0	0	0	0	0	0	0	0	0	0	0	0	0	0	0	1	0	0
CATAAACGATGCCGACCAGGGA	0	0	0	0	0	0	0	0	0	0	2	0	0	0	10	0	0	0	7	6	0
CATAAACGATGCCGACCAGGGATTG	0	0	1	0	0	0	0	0	0	0	0	0	0	1	6	0	0	0	0	0	0
CATAAAGCTAGATTACCAAAG	0	0	0	0	1	0	0	0	0	0	0	0	0	0	0	0	0	0	0	0	0
CATAAAGCTAGATTACCAAAGC	0	0	0	0	3	3	2	1	0	1	2	2	0	0	0	0	0	0	0	0	2
CATAAAGCTAGATTACCAAAGCA	0	0	0	0	12	14	4	3	6	1	14	6	1	1	4	0	0	0	0	0	6
CATAAAGCTAGATTACCAAAGCAT	0	0	0	0	1	0	0	0	0	0	1	0	0	0	0	0	0	0	0	4	0
CATACCCACATAATATATCATC	0	0	1	0	0	0	0	0	0	0	0	0	0	0	0	0	0	0	0	0	0
CATACTTCTTTACATTCCAT	0	0	0	0	1	0	0	0	0	0	0	1	0	0	0	0	0	0	0	0	1
CATACTTCTTTACATTCCATA	0	0	0	0	0	0	2	0	0	0	2	1	0	0	2	0	0	0	0	0	0
CATAGCCTGATAGAGGTTACG	0	0	0	0	3	4	2	2	5	1	8	1	2	3	0	0	0	0	1	9	7
CATAGCTTTCAACTGAGCGGC	0	0	0	0	0	0	0	0	0	0	0	0	0	0	0	0	1	0	0	0	0
CATATGGACGAAGAGATAGGTA	0	2	0	0	0	0	0	0	0	0	0	0	0	0	0	0	0	0	0	0	0
CATCACAACCTCCTTGAGTGA	0	0	0	0	1	2	0	0	0	1	3	0	0	0	0	0	0	0	0	0	2
CATCACAGGCAGAGTTCT	0	0	0	1	0	0	0	0	0	0	0	0	0	0	0	4	8	11	0	0	0
CATCACAGGCAGAGTTCTA	0	0	0	4	1	0	0	0	0	0	0	0	0	0	0	53	28	48	0	0	0
CATCACAGGCAGAGTTCTAG	0	0	16	56	0	0	0	0	1	2	3	1	1	0	0	839	715	597	0	0	0
CATCACAGGCAGAGTTCTAGC	0	0	1	6	0	0	0	0	0	0	1	1	0	0	1	22	33	16	0	0	0
CATCACAGGCAGAGTTCTAGCT	0	0	13	92	1	0	0	1	1	2	1	0	0	2	2	2079	723	368	0	4	0
CATCACAGGCAGAGTTCTAGT	0	0	0	0	0	0	0	0	0	0	0	0	0	0	0	2	0	3	0	0	1
CATCACAGGCAGAGTTCTAGTT	0	0	0	0	0	0	0	0	0	0	0	0	0	0	0	1	0	2	0	0	0
CATCACAGTCAGAGTTCT	0	0	0	0	7	5	8	2	1	2	8	5	0	0	0	0	0	0	0	0	0
CATCACAGTCAGAGTTCTA	0	0	0	0	14	13	23	2	8	1	16	7	0	2	0	0	0	0	0	10	5
CATCACAGTCAGAGTTCTAG	2	0	0	1	217	219	316	16	226	45	389	136	34	36	138	2	1	1	123	264	185
CATCACAGTCAGAGTTCTAGC	6	3	6	0	865	1331	2069	212	1410	187	2286	878	223	366	744	3	1	0	950	2080	3324
CATCACAGTCAGAGTTCTAGCT	12	0	5	8	1346	457	3107	337	2029	1669	6346	2054	598	1153	4294	4	4	2	706	2260	2813
CATCATCATCATCATCATC	0	0	0	0	0	0	0	1	0	0	0	0	0	0	0	0	0	0	0	0	0
CATCATCATCATCATCATCA	0	0	0	0	0	0	0	0	0	0	0	0	0	0	0	0	0	0	1	7	0
CATCATCATCATCATCATCAT	0	0	0	0	0	0	0	0	0	0	0	0	0	0	0	0	0	0	1	0	0
CATCATCCAATAAGAACGTGACA	0	0	0	0	0	0	0	0	0	0	0	0	0	0	0	0	0	0	1	0	0
CATCCAATCAGAACATGACACG	0	1	0	0	0	0	0	0	0	0	0	0	0	0	0	0	0	0	0	0	0
CATCCAATCAGAACATGACACGT	0	0	0	1	0	0	0	0	0	0	0	0	0	0	0	0	0	0	0	0	0
CATCCAATCAGAACATGACATG	0	1	0	0	0	0	0	0	0	0	0	0	0	0	0	0	0	0	0	0	0
CATCCCCTCCCATTCGCTAG	0	0	0	0	0	0	0	0	0	0	0	0	0	0	0	0	0	0	1	0	0
CATCCTAGTCTCAACCATA	0	0	0	0	0	0	0	0	0	0	1	0	3	0	3	0	0	0	5	0	0
CATCCTAGTCTCAACCATAA	0	0	0	0	1	0	0	0	1	0	1	0	0	0	0	0	0	0	0	0	0
CATCCTAGTCTCAACCATAAA	0	0	0	0	0	0	0	0	0	0	1	0	0	1	0	0	0	0	0	0	0
CATCCTAGTCTCAACCATAAAC	0	0	0	0	0	1	0	0	0	0	0	0	0	0	0	0	0	0	0	0	0
CATCCTAGTCTCAACCATAAACG	0	0	0	0	0	0	0	0	0	0	0	0	2	1	0	0	0	0	0	0	0
CATCCTAGTCTCAACCATAAACGA	0	0	0	0	0	0	0	0	0	0	0	0	1	0	0	0	0	0	0	1	0
CATCCTAGTCTCAACCATAAACGAT	0	0	0	0	0	0	0	0	0	0	1	0	1	0	2	0	0	0	0	0	0
CATCCTAGTCTCAACCATAAACGATG	0	0	0	0	0	0	0	0	0	0	0	0	0	0	0	0	0	0	1	0	0
CATCGATGCAGGCCTAGG	0	0	0	0	0	0	0	0	0	0	0	0	0	0	0	0	0	0	1	0	0
CATCGTCATCATCATCATCATCA	0	0	0	0	0	0	0	0	1	0	0	0	0	0	0	0	0	0	0	0	0
CATCTGTCTTCACTTCAATCCCAT	0	0	0	0	0	0	0	0	0	0	0	0	0	1	0	0	0	0	0	0	0
CATCTGTCTTCACTTCAATCCCATCG	0	0	0	0	0	1	0	0	0	0	0	0	0	0	0	0	0	0	0	0	0
CATCTGTTCTCAGGTCGCCCTT	0	2	0	0	0	0	0	0	0	0	0	0	0	0	0	0	0	0	0	0	0
CATCTTACCGGGCAGCAT	0	0	0	0	0	2	0	1	0	0	6	1	0	0	2	2	2	0	0	0	1
CATCTTACCGGGCAGCATT	0	0	0	8	75	75	10	1	28	3	53	13	0	4	0	34	16	26	15	25	32
CATCTTACCGGGCAGCATTA	0	0	10	127	691	695	66	31	459	55	430	115	39	56	222	395	294	217	228	558	390
CATCTTACCGGGCAGCATTAG	12	5	63	583	6359	5362	394	211	7412	1007	3684	1222	392	373	2733	3096	3218	2051	1976	6244	2135
CATCTTACCGGGCAGCATTAGA	37	6	346	4272	8180	12106	2448	943	10325	4158	20410	8313	3880	4095	8418	5651	3531	2322	10777	18081	12778
CATGACTAAACACATTTGTCT	0	0	0	0	0	0	0	0	0	0	0	0	0	0	1	0	0	0	0	0	0
CATGCATGACTAAACACATTTGTC	0	1	0	0	0	0	0	0	0	0	0	0	0	0	0	0	0	0	0	0	0
CATGCATGCAAAGGAACTCT	0	1	0	0	0	0	0	0	0	0	0	0	0	0	0	0	0	0	0	0	0
CATGCTGTGCAGTTTCATC	0	0	1	0	0	0	0	0	0	0	0	0	0	0	0	0	0	0	0	0	0
CATGGAGTTGACATCCAATCAGA	0	1	0	0	0	0	0	0	0	0	0	0	0	0	0	0	0	0	0	0	0
CATGGGTAGTCCTTATCGTGCA	0	0	0	0	0	0	0	0	0	0	0	0	0	0	0	0	0	1	0	0	0
CATGGTTAGATGACCATCAGCAA	1	0	0	0	0	0	0	0	0	0	0	0	0	0	0	0	0	0	0	0	0
CATGTCATGTCACGTCATCCT	0	1	0	0	0	0	0	0	0	0	0	0	0	0	0	0	0	0	0	0	0
CATGTCTGAGGATTTTTTT	0	0	0	0	0	0	0	1	0	0	0	0	0	0	0	0	0	0	0	0	0
CATGTGCCCTTCTTCTCCATC	26	0	0	0	0	0	0	0	0	0	0	0	0	0	0	0	0	0	0	0	0
CATGTGTAGTTTTTTTTGTT	0	0	0	0	0	0	0	0	0	0	0	0	0	0	0	0	0	0	1	0	0
CATGTGTCCGCCCTCTCCACC	1	0	0	0	0	0	0	0	0	0	0	0	0	0	0	0	0	0	0	0	0
CATGTGTTCTCAGGTCGCCC	0	0	0	0	0	0	0	0	0	0	0	0	0	1	0	0	0	0	0	0	0
CATGTGTTCTCAGGTCGCCCCCG	1	0	0	0	0	0	0	0	0	0	0	0	0	0	0	0	0	0	0	0	0
CATGTTCAGTTCAGCTCAAG	0	0	0	0	0	0	0	0	0	0	0	0	0	0	0	0	0	0	2	0	0
CATTAAATTCTCCATGTCTT	0	0	0	0	0	0	0	0	1	0	0	0	0	0	0	0	0	0	0	0	0
CATTAGAATAACAAGTGGGTT	0	0	0	0	0	0	0	0	0	0	0	0	2	0	0	0	0	0	0	0	0
CATTAGAATAACAAGTGGGTTTG	0	2	0	0	0	0	0	0	0	0	0	0	0	0	0	0	0	0	0	0	0
CATTATTATGCTTCCACT	1	0	0	0	0	0	0	0	0	0	0	0	0	0	0	0	0	0	0	0	0
CATTCCATACATCGTCTGA	0	49	0	0	0	0	0	0	0	0	0	0	0	0	0	0	0	0	0	0	0
CATTCCATACATCGTCTGACGA	0	0	0	0	0	0	0	0	0	0	0	0	0	1	0	0	0	0	0	0	0
CATTGACCAATTAGAATATGACAT	0	1	0	0	0	0	0	0	0	0	0	0	0	0	0	0	0	0	0	0	0
CATTGAGTGCAGCGTTGATG	0	7	0	0	0	0	0	0	0	0	0	0	0	0	0	0	0	0	0	0	0
CATTGGCTTTGGAAGTAATAGG	0	1	0	0	0	0	0	0	0	0	0	0	0	0	0	0	0	0	0	0	0
CATTGTATAAAATTTTCAGC	0	1	0	0	0	0	0	0	0	0	0	0	0	0	0	0	0	0	0	0	0
CATTGTATAAAATTTTCAGCC	0	0	0	0	0	0	0	0	0	0	0	0	0	0	2	0	0	0	0	0	0
CATTTGTCTATACATAACT	0	0	0	0	0	0	0	0	0	0	0	0	0	0	0	0	0	0	0	1	0
CATTTTGCGTGCAATGATCT	0	4	0	0	0	0	0	0	0	0	0	0	0	0	0	0	0	0	0	0	0
CATTTTGCGTGCAATGATCTG	0	3	0	0	0	0	0	0	0	0	0	0	0	0	0	0	0	0	0	0	0
CATTTTTGTTAAGCGCAGCGA	0	1	0	0	0	0	0	0	0	0	0	0	0	0	0	0	0	0	0	0	0
CCAAAGGGATCGCATTGATCCC	0	1	0	0	0	0	0	0	0	0	0	0	0	0	0	0	0	0	0	0	0
CCAAATTCCCCAAAGCATG	0	1	0	0	0	0	0	0	0	0	0	0	0	0	0	0	0	0	0	0	0
CCAACTGCTATTCCCATTTCTAAA	0	1	0	0	0	0	0	0	0	0	0	0	0	0	0	0	0	0	0	0	0
CCAATCATAACATGGTACGTGACA	0	1	0	0	0	0	0	0	0	0	0	0	0	0	0	0	0	0	0	0	0
CCACAACCTCCTTGAGTGA	0	0	0	0	1	0	0	0	0	0	0	0	0	0	0	0	0	0	0	1	0
CCACAACCTCCTTGAGTGAG	0	0	0	3	0	2	3	0	2	0	4	1	0	0	0	0	2	2	0	2	3
CCACAACCTCCTTGAGTGAGC	0	0	0	2	11	21	2	3	14	1	9	5	1	2	3	0	2	2	0	16	7
CCACAACCTCCTTGAGTGAGCG	0	1	0	13	10	42	14	2	26	12	53	17	7	7	17	0	11	4	17	43	12
CCACAACCTCCTTGAGTGAGCGA	2	4	4	50	43	116	44	28	105	104	372	94	52	68	69	31	41	35	122	189	109
CCACAGCTTTCTTGAACT	0	7	1	0	0	0	0	0	0	0	0	0	0	0	0	0	0	0	0	0	0
CCACAGCTTTCTTGAACTG	2	5	0	0	0	0	0	0	0	0	0	0	0	0	0	0	0	0	0	0	0
CCACAGCTTTCTTGAACTGCA	0	0	0	0	0	0	0	0	0	0	0	0	0	0	0	0	0	0	1	0	0
CCACAGCTTTCTTGAACTT	0	10	0	0	0	0	0	0	0	0	0	0	0	0	0	0	0	0	0	0	0
CCACAGGCTTTCTTGAACT	3	0	0	0	0	0	0	0	0	0	0	0	0	0	0	0	0	0	0	0	0
CCACAGGCTTTCTTGAACTG	337	0	42	0	0	1	0	0	0	0	0	0	0	0	0	0	0	0	0	0	0
CCACATAACCCAGTTCATATCT	0	0	1	0	0	0	0	0	1	0	0	0	0	0	1	0	0	0	0	0	0
CCACTACCAGGGCTAGCAT	0	0	0	0	0	0	0	0	0	0	0	0	0	0	0	0	0	0	0	1	0
CCACTGTGTTTCCTTGGTT	0	2	0	0	0	0	0	0	0	0	0	0	0	0	0	0	0	0	0	0	0
CCAGATCTAACTCTTCCA	0	0	0	135	0	0	0	0	0	0	0	0	0	0	0	9	14	19	0	0	0
CCAGATCTAACTCTTCCAGC	0	0	0	1	0	0	0	0	0	0	0	0	0	0	0	0	1	0	0	0	0
CCAGATCTAACTCTTCCAGCTC	0	0	0	0	0	0	0	0	0	0	0	0	0	0	0	1	0	0	0	0	0
CCAGATCTAACTCTTCCAT	0	0	1	34	0	0	0	0	0	0	0	0	0	0	0	16	17	14	0	0	0
CCAGATCTAACTCTTCCATA	2	0	76	8662	1	1	0	0	1	1	4	0	0	1	0	952	842	504	0	7	6
CCAGATCTAACTCTTCCATAT	5	1	97	9439	0	2	0	4	2	0	7	1	3	3	0	1464	998	640	2	18	5
CCAGATCTAACTCTTCCATATG	0	0	0	113	0	0	0	0	0	0	0	0	0	0	0	13	14	7	0	0	0
CCAGATCTAACTCTTCCATATGA	2	0	5	576	1	0	1	3	0	3	0	0	0	1	2	41	19	21	0	3	1
CCAGGGACCCTCTCCCTATA	0	0	0	0	0	0	0	0	0	0	0	0	1	0	0	0	0	0	0	0	0
CCAGGGACCCTCTCCCTATAGT	0	0	0	0	0	0	0	0	0	0	0	0	0	0	0	0	0	0	1	0	0
CCAGTCCCGAACCCGTCG	0	0	0	0	0	0	0	0	0	0	0	0	1	0	2	0	0	0	0	0	0
CCAGTCCCGAACCCGTCGG	0	0	0	0	0	0	0	0	0	0	0	0	1	0	0	0	0	0	0	0	0
CCAGTCCCGAACCCGTCGGC	0	0	0	0	0	0	0	0	0	0	0	0	1	0	0	0	0	0	0	2	0
CCAGTCCCGAACCCGTCGGCT	0	0	0	0	1	0	0	0	0	0	0	0	0	0	7	0	0	0	3	1	0
CCAGTCCCGAACCCGTCGGCTG	0	0	0	0	0	0	0	0	1	0	0	0	0	0	0	0	0	0	0	0	0
CCAGTCCCGAACCCGTCGGCTGTC	0	0	0	0	0	0	0	0	0	0	0	0	2	0	2	0	0	0	0	0	0
CCATAAACGATGCCGACCAGG	0	0	0	0	0	0	0	0	0	1	0	0	0	0	0	0	0	0	0	0	0
CCATAAACGATGCCGACCAGGG	0	0	0	0	0	0	0	0	0	0	0	0	1	0	0	0	0	0	0	0	0
CCATAAACGATGCCGACCAGGGA	0	0	0	0	1	1	0	0	0	0	0	0	0	0	0	0	0	0	8	3	0
CCATAAACGATGCCGACCAGGGAT	0	0	0	0	0	0	0	0	0	1	0	0	0	0	7	0	0	0	1	0	0
CCATAAACGATGCCGACCAGGGATT	0	0	0	0	0	0	0	0	0	0	0	0	1	1	2	0	0	0	0	0	0
CCATAAACGATGCCGACCAGGGATTG	1	1	0	0	0	0	0	0	0	0	0	0	0	0	0	0	0	0	0	0	0
CCATACTTCTTTACATTCCAT	0	0	0	0	0	0	0	0	0	0	0	0	0	0	0	0	0	0	0	1	0
CCATACTTCTTTACATTCCATA	0	0	0	0	0	0	0	0	1	0	0	0	0	0	0	0	0	0	0	0	3
CCATAGTGGAATTTCTATA	0	0	0	0	0	0	0	0	0	0	0	0	0	0	1	0	0	0	0	0	0
CCATCAAACAAATCCAGGTA	0	0	0	0	0	0	0	0	1	0	0	0	0	0	0	0	0	0	0	0	0
CCATCCGTGGGATTCGTA	0	0	0	2	0	0	0	0	0	0	0	1	0	0	1	0	1	2	0	0	0
CCATCCTAGTCTCAACCATAAACGA	0	0	0	0	0	0	0	0	0	0	1	0	0	0	0	0	0	0	0	0	0
CCATCCTAGTCTCAACCATAAACGAT	0	0	0	0	0	0	0	0	0	0	0	0	0	1	0	0	0	0	0	0	0
CCATCGATCACCAAAATCTCTTC	1	0	0	0	0	0	0	0	0	0	0	0	0	0	0	0	0	0	0	0	0
CCATGGGCTTTCTTGAACCA	0	0	1	0	0	0	0	0	0	0	0	0	0	0	0	0	0	0	0	0	0
CCATGTTTTTGCCATTATT	0	0	0	0	0	0	0	0	0	0	0	0	0	1	0	0	0	0	0	0	0
CCATGTTTTTGCCATTATTA	0	0	0	0	0	1	0	0	0	0	0	0	0	0	0	0	0	0	0	0	0
CCATTAGAATAACAAGTGGGT	0	0	0	0	0	0	0	0	0	0	0	0	2	0	1	0	0	0	0	0	0
CCATTATTATGCTTCCACTC	0	0	0	0	0	0	0	0	0	0	0	0	0	0	0	0	0	0	0	1	0
CCATTATTATGCTTCCACTCA	0	0	0	0	0	0	0	0	1	0	0	0	0	0	0	0	0	0	1	0	0
CCCAATTCCGCCCATTCCTA	0	7	0	0	0	0	0	0	0	0	0	0	0	0	6	0	0	0	0	0	0
CCCACTTGTTATTCTAATGGA	0	0	0	0	0	0	0	0	0	0	0	0	0	0	1	0	0	0	0	0	0
CCCAGGAATCAAACATAT	0	0	0	0	1	1	0	0	0	0	0	0	0	0	0	0	0	0	0	0	1
CCCAGGAATCAAACATATT	0	0	0	0	1	2	24	2	1	3	20	7	1	0	6	0	0	0	0	0	6
CCCAGGAATCAAACATATTA	0	0	0	0	1	2	5	1	1	0	9	2	0	0	6	0	0	0	2	2	8
CCCAGGAATCAAACATATTAT	0	0	0	0	7	1	3	0	9	2	15	1	0	0	0	0	0	0	0	11	9
CCCAGGAATCAAACATATTATT	0	0	0	0	0	0	1	0	0	1	0	0	0	0	0	0	0	0	0	0	5
CCCAGGAATCAAACATATTATTA	0	0	0	0	0	0	2	0	0	0	0	0	0	0	0	0	0	0	0	0	1
CCCAGTCCCGAACCCGTC	0	0	0	0	0	0	0	1	0	0	0	0	0	0	8	0	0	0	2	0	0
CCCAGTCCCGAACCCGTCGG	1	0	0	0	0	0	0	0	0	0	0	0	1	0	0	0	0	0	0	0	0
CCCAGTCCCGAACCCGTCGGC	0	0	0	0	0	0	0	0	0	0	0	0	0	0	4	0	0	0	0	0	0
CCCAGTCCCGAACCCGTCGGCT	0	0	0	0	0	0	0	0	1	0	0	0	0	0	9	0	0	0	0	0	0
CCCAGTCCCGAACCCGTCGGCTGTC	0	0	0	0	0	0	0	0	0	0	0	0	4	0	0	0	0	0	0	2	0
CCCATCATCTTCACAGTTAA	0	0	0	0	0	0	0	0	0	0	0	0	0	1	0	0	0	0	0	0	0
CCCATGTTTTTGCCATTATT	1	0	0	0	0	0	0	0	0	0	0	0	0	0	0	0	0	0	0	0	0
CCCATGTTTTTGCCATTATTATGC	0	0	0	0	0	0	0	0	0	1	0	0	0	0	0	0	0	0	0	0	0
CCCATTTCTAAACCTTGTTACA	0	0	0	0	0	0	0	0	0	0	0	0	0	0	1	0	0	0	0	0	0
CCCCTATCACGATTAGCATTAA	0	0	0	0	0	0	0	0	1	0	0	0	0	0	0	0	0	0	0	0	0
CCCCTCGACCTATTCTCA	0	0	0	0	0	0	0	0	0	0	1	0	0	0	0	0	0	0	0	0	0
CCCCTCGACCTATTCTCAAA	1	0	0	0	0	0	0	0	0	0	0	0	0	0	0	0	0	0	0	0	0
CCCCTCGACCTATTCTCAAAC	0	0	0	0	0	0	0	0	0	0	0	0	0	1	0	0	0	0	0	0	0
CCCGAACCCGTCGGCTGT	0	0	0	0	0	0	0	0	0	0	0	0	5	0	14	0	0	1	0	0	0
CCCGAACCCGTCGGCTGTC	0	0	0	0	0	0	0	0	0	0	0	0	1	0	8	0	0	0	5	1	0
CCCGAACCCGTCGGCTGTCG	0	0	0	0	0	0	0	0	0	0	1	0	0	0	0	0	0	0	0	0	0
CCCGAACCCGTCGGCTGTCGGT	0	0	0	0	0	0	0	0	0	0	0	0	0	0	8	0	0	0	2	4	0
CCCGAACCCGTCGGCTGTCGGTG	0	0	0	0	0	0	0	0	0	0	0	0	0	0	2	0	0	0	0	0	0
CCCGAACCCGTCGGCTGTCGGTGGA	0	0	0	0	0	0	0	0	0	0	0	0	0	0	12	0	0	0	1	2	0
CCCGAACCCGTCGGCTGTCGGTGGAC	0	0	0	0	0	0	0	0	0	0	0	0	3	0	0	0	0	0	0	0	0
CCCGCCTTGCACCAAGTGA	9	0	19	0	0	0	0	0	1	0	0	0	0	0	0	0	0	0	0	0	0
CCCGCCTTGCACCAAGTGAA	76	0	90	0	1	0	0	0	0	0	0	0	0	0	0	0	0	0	0	0	0
CCCGCCTTGCACCAAGTGAAT	3308	0	2476	6	3	0	0	0	13	11	0	0	0	0	1	0	0	0	0	0	0
CCCGCCTTGCACCAAGTGAATCG	1	0	0	0	0	0	0	0	0	0	0	0	0	0	0	0	0	0	0	0	0
CCCGCCTTGCATCAACTGA	0	4	0	0	0	0	0	0	0	0	0	0	0	0	0	0	0	0	0	0	0
CCCGCCTTGCATCAACTGAA	0	6	1	0	0	0	0	0	1	0	0	0	0	0	0	0	0	0	0	0	0
CCCGCCTTGCATCAACTGAAT	31	2533	38	3	11	9	1	7	8	6	9	1	22	32	12	8	5	5	3	7	8
CCCGCCTTGCATCAAGTG	0	0	2	0	0	0	0	0	0	0	0	0	0	0	0	0	0	0	0	0	0
CCCGCCTTGCATCAAGTGA	4	0	3	0	0	0	0	0	0	0	0	0	0	0	0	0	0	0	0	0	0
CCCGCCTTGCATCAAGTGAA	281	0	56	0	1	0	0	0	0	0	0	0	0	0	0	0	0	0	0	0	0
CCCGCCTTGCATCAAGTGAAT	0	0	0	0	0	0	0	0	0	0	1	0	0	0	0	0	0	0	0	0	0
CCCGCCTTGTATCAAGTGAAT	0	0	0	0	0	0	0	0	0	0	0	0	0	0	0	0	0	0	0	1	0
CCCGGGAATCAAACATATTACT	0	0	0	0	0	0	0	0	0	0	1	0	0	0	0	0	0	0	0	0	0
CCCGTAGATCCGAACTTGT	0	0	0	0	0	1	0	0	0	0	1	0	0	0	0	0	0	0	0	0	0
CCCGTAGATCCGAACTTGTG	0	0	0	0	1	2	0	0	3	1	3	2	0	1	0	0	0	0	0	4	1
CCCGTAGATCCGAACTTGTGT	0	0	0	0	0	0	0	0	0	0	1	0	0	0	0	0	0	0	0	0	0
CCCGTCGGCTGTCGGTGGAC	0	0	0	0	0	0	0	0	0	0	0	0	0	0	3	0	0	0	0	0	0
CCCGTCGGCTGTCGGTGGACT	0	0	0	0	0	0	0	0	0	0	0	0	0	0	2	0	0	0	2	0	0
CCCGTCGGCTGTCGGTGGACTG	0	0	0	0	0	0	0	0	0	0	0	0	0	0	0	0	0	0	2	0	0
CCCGTCTTGTATCAACTGAAT	0	0	0	0	0	0	0	0	0	0	0	0	0	0	0	0	0	0	0	1	0
CCCTACACCTCCCATACC	0	0	0	0	0	0	0	0	0	0	0	0	0	0	7	0	0	0	0	0	0
CCCTATAGTGAGTCGTATTA	0	0	0	0	0	1	0	0	1	0	1	0	0	0	1	0	0	0	0	0	0
CCCTATCACGATTAGCATTAA	0	0	0	0	0	0	0	0	0	0	1	0	0	0	0	0	1	0	0	0	0
CCCTCATGAGAGTATTTAGAT	0	0	0	0	0	0	0	0	0	0	0	0	0	0	0	0	1	0	0	0	0
CCCTCGACCTATTCTCAA	0	0	0	0	0	0	0	0	0	0	0	0	0	0	23	0	0	0	5	1	0
CCCTCGACCTATTCTCAAA	0	0	0	0	0	0	0	0	0	0	0	0	0	0	0	0	0	0	0	2	0
CCCTCGACCTATTCTCAAAC	0	0	0	0	0	1	0	0	0	0	0	0	0	0	0	0	0	2	0	0	0
CCCTCGACCTATTCTCAAACT	0	0	0	0	0	0	0	1	0	0	0	0	0	0	0	0	0	2	0	0	0
CCCTCGACCTATTCTCAAACTT	0	0	0	0	0	0	0	0	0	0	0	0	0	0	25	0	0	0	0	0	0
CCCTCGACCTATTCTCAAACTTT	0	0	0	0	0	1	0	0	0	0	0	0	0	0	8	1	0	0	1	0	0
CCCTCGACCTATTCTCAAACTTTA	0	1	0	1	0	0	0	0	0	0	0	0	0	0	0	0	0	0	0	2	0
CCCTCGACCTATTCTCAAACTTTAA	1	0	0	0	0	0	0	0	0	0	0	0	0	0	21	0	0	0	0	0	0
CCCTCGACCTATTCTCAAACTTTAAA	1	1	0	0	0	1	0	0	0	0	0	0	0	0	1	0	0	0	2	0	0
CCCTCTCTCTCTCTCCCTCT	0	0	1	0	0	0	0	0	0	0	0	0	0	0	0	0	0	0	0	0	0
CCCTCTGAACAAACGTCCAAAAATC	1	0	0	0	0	0	0	0	0	0	0	0	0	0	0	1	0	0	0	0	0
CCCTCTGAACAAACGTCCAAAAATCT	0	0	0	0	0	0	0	1	0	0	0	0	0	0	0	0	0	0	0	0	0
CCCTGAGACCCTAACTTGTGA	2	0	0	0	1	2	0	0	2	4	8	1	3	0	0	3	2	0	5	0	4
CCCTGATTACATTTTTGTTAAGCGCA	0	0	0	0	0	0	0	0	0	0	0	0	0	1	0	0	0	0	0	0	0
CCCTGGAAAAACATTTTTT	0	0	0	0	0	0	0	0	0	0	0	0	1	0	0	0	0	0	0	0	0
CCCTGTAGATCCGAATTTG	0	0	0	1	0	0	0	0	0	0	0	0	0	0	0	0	0	0	0	0	0
CCCTGTAGATCCGAATTTGT	0	0	0	2	0	1	4	3	0	2	6	0	0	1	2	4	0	0	1	5	6
CCCTGTAGATCCGAATTTGTT	0	0	0	0	0	0	3	0	1	0	14	3	0	2	2	3	5	0	1	0	1
CCCTGTCAGACCATACTTGT	0	0	0	0	0	0	0	1	0	0	0	0	0	0	0	0	0	0	0	0	1
CCCTGTCAGACCATACTTGTT	0	0	0	0	0	0	3	0	0	0	5	2	0	0	1	0	0	0	0	0	1
CCGAACCCGTCGGCTGTCGGT	0	0	0	0	0	0	0	0	0	0	0	0	0	1	2	0	0	0	0	0	0
CCGAACCCGTCGGCTGTCGGTG	0	1	0	0	0	0	0	0	0	0	0	0	0	0	0	0	0	0	0	0	0
CCGAACCCGTCGGCTGTCGGTGGAC	0	0	0	0	0	0	0	0	0	0	0	0	0	0	0	0	0	0	1	0	0
CCGAACCCGTCGGCTGTCGGTGGACT	0	0	0	0	0	0	0	0	0	0	0	0	0	0	4	0	0	0	1	0	0
CCGACACCGACACAACATCGAC	0	1	0	0	0	0	0	0	0	0	0	0	0	0	0	0	0	0	0	0	0
CCGAGGCCGAAGAAATCGAGGAGC	1	0	0	0	0	0	0	0	0	0	0	0	0	0	0	0	0	0	0	0	0
CCGATGATTTTCTTGCAAGTT	0	0	1	0	0	0	0	0	0	0	0	0	0	0	0	0	0	0	0	0	0
CCGATTCCACCCATTCCTA	0	0	0	0	0	0	0	0	0	0	0	0	0	0	3	0	0	0	0	0	1
CCGCCGCCGCCGCGCGCC	0	0	0	0	0	0	0	0	0	0	0	0	0	0	1	0	0	0	0	0	0
CCGCCTTGCACCAAGTGA	0	0	2	0	0	0	0	0	0	0	0	0	0	0	0	0	0	0	0	0	0
CCGCCTTGCACCAAGTGAA	1	0	1	0	0	0	0	0	0	0	0	0	0	0	0	0	0	0	0	0	0
CCGCCTTGCACCAAGTGAAT	113	0	27	0	0	0	0	0	0	1	0	0	0	0	0	0	0	0	0	0	0
CCGCCTTGCATCAACTGAAT	5	15	0	0	0	0	0	0	0	0	0	0	0	0	0	0	0	0	0	0	0
CCGCCTTGCATCAAGTGA	4	0	2	0	0	0	0	0	0	0	0	0	0	0	0	0	0	0	0	0	0
CCGCCTTGCATCAAGTGAA	6	0	1	0	0	0	0	0	0	0	0	0	0	0	0	0	0	0	0	0	0
CCGGACCAGGCTTCATTCCCC	1	0	0	0	0	0	0	0	0	0	0	0	0	0	0	0	0	0	0	0	0
CCGGACGAACTTCCCAGC	0	0	0	0	1	0	0	0	0	0	1	1	0	0	0	0	0	0	1	1	7
CCGGACGAACTTCCCAGCT	0	0	0	0	12	7	1	0	0	0	11	7	0	2	0	0	0	0	18	13	35
CCGGACGAACTTCCCAGCTC	1	0	0	0	10	10	2	0	13	2	15	3	0	3	1	0	0	0	8	29	19
CCGGACGAACTTCCCAGCTCG	0	0	0	0	7	14	0	1	17	4	8	8	2	0	0	0	0	0	17	35	36
CCGGACGAACTTCCCAGCTCGG	0	0	0	0	9	13	0	3	16	3	7	6	6	4	7	0	0	0	27	55	76
CCGGAGGTCCCCTTGTTG	0	0	0	0	0	0	0	0	0	1	0	0	0	0	0	0	0	0	0	0	0
CCGGTATACCTTCAGTATACGTA	0	0	0	0	0	0	0	0	0	0	0	0	0	0	0	0	1	0	0	0	0
CCGTAATCTTCATAATCCGA	0	1	0	0	0	0	0	0	0	0	0	0	0	0	0	0	0	0	0	0	0
CCGTAGATCCGAACTTGTG	0	0	0	0	0	0	0	0	0	0	0	0	0	0	1	0	0	0	0	1	2
CCGTAGCCTGTATCAAACGATCC	0	1	0	0	0	0	0	0	0	0	0	0	0	0	0	0	0	0	0	0	0
CCGTCGGCTGTCGGTGGAC	0	0	0	0	0	0	0	0	0	0	0	0	0	0	4	0	0	0	0	0	0
CCGTCGGCTGTCGGTGGACT	0	0	0	0	0	0	0	0	0	0	0	0	0	0	3	0	0	0	0	0	0
CCGTCGGCTGTCGGTGGACTGC	0	0	0	0	0	0	0	0	0	0	0	0	0	0	1	0	0	0	0	0	0
CCGTCGGCTGTCGGTGGACTGCT	0	0	0	0	0	0	0	0	0	0	0	0	0	0	0	0	0	0	4	0	0
CCGTGCTTCCTTACTTCC	0	0	0	0	1	0	0	0	0	0	0	0	0	0	0	0	0	0	0	0	1
CCGTGCTTCCTTACTTCCC	0	0	0	0	0	0	0	0	2	0	4	1	0	0	0	0	0	0	4	0	3
CCGTGCTTCCTTACTTCCCA	0	0	0	0	4	4	2	0	7	0	3	0	1	0	0	0	0	0	12	0	10
CCGTGCTTCCTTACTTCCCAT	0	0	0	0	65	47	16	4	40	14	74	22	8	7	25	0	1	0	32	52	47
CCGTGCTTCCTTACTTCCCATA	0	0	3	2	504	816	329	110	606	287	1677	350	287	240	567	3	0	1	940	703	1559
CCTAAGAGTTCATCCTAGA	0	0	0	0	0	0	0	0	0	0	0	0	0	0	0	0	0	1	0	0	0
CCTAAGTTTTCTGCATTTG	0	0	0	0	0	0	0	0	0	0	0	0	0	0	0	0	0	0	0	1	0
CCTACAGCGAGGTCGGATT	0	0	0	0	0	0	0	0	0	0	0	0	0	0	0	0	0	0	1	0	0
CCTACTCTCTCTCTGAGCCA	0	0	0	0	0	1	0	0	0	0	0	0	0	0	0	0	0	0	0	0	0
CCTAGTCTCAACCATAAA	0	0	0	0	0	0	0	0	0	0	0	0	0	0	5	0	0	0	0	0	0
CCTAGTCTCAACCATAAAC	0	0	0	0	0	0	0	0	1	0	0	0	0	0	0	0	0	0	4	0	0
CCTAGTCTCAACCATAAACG	0	0	0	0	0	1	0	0	1	0	0	0	0	0	0	0	0	0	2	0	0
CCTAGTCTCAACCATAAACGA	0	0	0	0	0	0	0	0	0	1	0	0	0	0	3	0	0	0	1	0	0
CCTAGTCTCAACCATAAACGAT	0	0	0	0	0	0	0	0	0	0	0	0	0	0	0	0	0	0	2	0	0
CCTAGTCTCAACCATAAACGATG	0	0	0	0	0	0	0	0	0	0	1	0	0	0	3	0	0	0	2	0	0
CCTAGTCTCAACCATAAACGATGC	0	0	0	0	0	0	0	0	0	0	0	0	0	0	13	0	0	0	0	0	0
CCTAGTCTCAACCATAAACGATGCC	0	0	0	0	0	0	0	0	0	0	1	0	0	0	10	0	0	0	0	0	0
CCTAGTCTCAACCATAAACGATGCCG	0	0	0	0	0	0	0	0	0	0	0	0	3	0	0	0	0	0	2	0	0
CCTAGTTTAATGCACCGTGT	0	0	0	0	0	0	0	0	1	0	0	0	0	0	0	0	0	0	1	0	0
CCTATCACGATTAGCATTAA	0	0	0	0	1	0	0	0	0	0	1	1	0	0	0	0	0	3	0	0	0
CCTATTACTTCCAAAGCCAAT	0	0	0	0	0	0	0	0	0	0	0	0	0	0	0	0	0	0	0	1	0
CCTATTCTCAAACTTTAA	0	0	0	0	0	0	0	0	0	0	0	0	0	0	0	0	0	0	5	0	0
CCTATTCTCAAACTTTAAA	0	0	0	0	0	0	0	0	0	0	0	0	1	0	0	0	0	0	0	0	0
CCTATTCTCAAACTTTAAAT	0	0	0	1	0	1	0	0	0	0	0	0	5	0	7	0	1	0	4	0	0
CCTATTCTCAAACTTTAAATA	0	0	0	0	0	0	0	0	0	1	0	0	0	0	0	0	0	0	0	0	0
CCTATTCTCAAACTTTAAATAG	0	0	0	0	0	0	0	0	0	0	0	0	0	0	4	0	0	1	2	0	0
CCTATTCTCAAACTTTAAATAGGT	0	0	0	0	0	0	0	0	0	1	0	0	0	0	0	0	0	1	1	0	0
CCTCAAAGGCTTCCAACGTCC	0	1	0	0	0	0	0	0	0	0	0	0	0	0	0	0	0	0	0	0	0
CCTCCGTAGCCTGTATCAAACGAT	0	2	0	0	0	1	0	0	0	0	0	0	0	0	0	0	0	0	0	0	0
CCTCGACCTATTCTCAAA	0	0	0	0	0	0	0	0	0	0	0	0	0	0	0	0	0	2	3	0	0
CCTCGACCTATTCTCAAAC	0	0	0	0	0	0	0	0	0	0	0	0	0	0	0	0	0	0	0	2	0
CCTCGACCTATTCTCAAACTT	0	0	0	0	0	0	0	0	0	0	0	0	0	0	0	0	0	1	0	0	0
CCTCGACCTATTCTCAAACTTTA	0	0	1	0	0	0	0	1	0	0	0	0	0	0	0	0	0	0	0	0	0
CCTCGACCTATTCTCAAACTTTAAA	0	0	0	0	0	0	0	0	0	0	0	0	0	0	0	0	0	0	4	1	0
CCTCTCCCTATAGTGAGT	0	0	0	0	0	0	0	0	0	0	0	0	1	0	0	0	0	0	0	0	0
CCTCTCCCTATAGTGAGTCGT	0	0	0	0	0	0	0	0	0	0	0	0	0	0	0	0	0	1	0	0	0
CCTCTCCCTATAGTGAGTCGTATTA	0	0	0	0	0	0	0	0	0	0	1	0	0	0	0	0	0	0	0	1	0
CCTCTCCTAGGCTTTGTCT	0	0	0	0	0	0	0	0	0	0	0	0	0	0	0	0	0	1	0	0	0
CCTCTCCTTGGCTTTGTCT	0	0	0	0	0	0	0	3	1	0	2	2	0	0	1	0	0	0	1	1	1
CCTCTCCTTGGCTTTGTCTG	0	0	0	0	0	0	0	1	1	0	1	0	0	0	2	0	0	0	0	0	1
CCTCTCTCATTCCATACATCGTC	0	0	0	0	0	0	0	0	0	0	0	0	0	0	0	0	0	0	0	1	0
CCTGAGACCCTAACTTGTGA	0	3	0	0	2	4	1	0	1	0	4	2	0	0	0	0	2	0	2	3	5
CCTGATTACATTTTTGTTAAGCG	0	0	0	0	0	0	0	0	0	0	0	0	0	0	0	0	0	0	1	0	0
CCTGATTACATTTTTGTTAAGCGCA	0	0	0	0	0	0	0	0	0	0	0	0	1	0	0	0	0	0	0	0	0
CCTGCTGCCTAAGTGCTTATCA	0	0	0	0	0	0	0	0	0	0	0	0	0	0	0	1	0	0	0	0	0
CCTGCTGCTCAAGTGCTTA	0	0	0	0	0	0	0	0	0	0	0	0	0	0	0	0	1	0	0	0	0
CCTGCTGCTCAAGTGCTTAT	0	0	0	3	0	0	0	0	0	0	0	0	0	0	0	0	0	1	0	0	0
CCTGCTGCTCAAGTGCTTATC	0	0	0	32	0	0	0	0	0	1	0	0	0	0	0	81	41	29	0	0	0
CCTGGCTCCCTGTATGCCACT	1	1	0	0	0	0	0	0	0	0	0	0	0	0	0	0	0	0	0	0	0
CCTGGCTCCCTGTATGCCAT	0	10	0	0	0	0	0	0	0	0	0	0	0	0	0	0	0	0	0	0	0
CCTGTCAAAGCGGCGGTGAAA	0	0	0	0	1	0	0	0	0	0	0	0	0	0	0	0	0	0	0	0	0
CCTGTGCCTGCCTCTTCCAT	0	0	1	0	0	0	0	0	0	0	0	0	0	0	0	0	0	0	0	0	0
CCTGTGCCTGCCTCTTCCATT	82	0	23	0	0	1	0	0	0	0	0	0	0	0	0	0	0	0	0	0	0
CCTGTTCTTGATTACTTG	0	0	1	0	0	0	0	0	0	0	0	0	0	0	0	0	0	0	0	0	0
CCTTCATTCCACCGGAGT	0	0	0	0	0	0	0	0	0	0	0	0	0	0	0	0	0	0	0	0	1
CCTTGTCATTCTCTCGCCCGGT	0	0	0	1	0	0	0	0	0	0	0	0	0	0	0	0	0	0	0	0	0
CGAAAGTCTCTTCTGGATTAACTT	0	1	0	0	0	0	0	0	0	0	0	0	0	0	0	0	0	0	0	0	0
CGAAATTTCTTTTTACAACAC	0	1	0	0	0	0	0	0	0	0	0	0	0	0	0	0	0	0	0	0	0
CGAACCCGTCGGCTGTCGGT	0	0	0	0	0	0	0	0	0	0	0	0	0	0	0	0	0	0	1	0	0
CGAACCCGTCGGCTGTCGGTG	0	0	0	0	0	0	0	0	0	0	0	0	0	0	1	0	0	0	0	1	0
CGAACCCGTCGGCTGTCGGTGG	0	0	0	0	0	0	0	0	0	0	0	0	0	0	0	0	0	0	1	0	0
CGAACCCGTCGGCTGTCGGTGGAC	0	0	0	0	0	0	0	0	0	0	0	0	0	0	6	0	0	0	0	0	0
CGAACCCGTCGGCTGTCGGTGGACT	0	0	0	0	0	0	0	0	0	0	0	0	0	0	5	0	0	0	0	1	0
CGAAGACGATCATATACC	0	0	0	0	0	0	0	0	0	0	0	0	2	0	0	0	0	0	0	0	0
CGAATCAACTTGATCTGTAAGA	0	1	0	0	0	0	0	0	0	0	0	0	0	0	0	0	0	0	0	0	0
CGAATGGAATTGAGCCAAGGA	0	0	0	0	0	0	0	0	0	0	0	0	0	0	0	0	1	0	0	0	0
CGACACCTGTTGGAGTGCA	0	0	0	0	0	0	0	0	0	0	0	0	0	0	0	1	4	3	0	0	0
CGACACCTGTTGGAGTGCAC	0	0	0	5	0	0	0	0	0	0	0	0	0	0	0	27	44	13	0	0	0
CGACACCTGTTGGAGTGCACT	0	0	0	0	0	0	0	0	0	0	0	0	0	0	0	42	29	0	0	0	0
CGACACCTGTTGGAGTGCACTA	0	0	5	145	0	0	0	0	0	0	0	0	0	0	0	689	610	28	0	6	0
CGACAGAAGAGAGTGAGCA	2	0	1	0	0	1	0	0	0	0	0	0	0	0	0	0	0	0	0	0	0
CGACAGAAGAGAGTGAGCAC	56	133	27	1	0	1	0	2	0	0	0	0	0	0	0	0	0	0	0	0	0
CGACAGAAGAGAGTGAGCAT	0	3	0	0	0	0	0	0	0	0	0	0	0	0	0	0	0	0	0	0	0
CGACCAGGGATTGGCGGA	0	0	0	0	0	0	0	0	0	0	1	0	0	0	0	0	0	0	0	0	0
CGACCAGGGATTGGCGGATGT	0	0	0	0	0	0	0	0	0	0	0	0	0	0	0	0	1	0	1	0	0
CGACCAGGGATTGGCGGATGTT	0	0	0	0	0	0	0	0	0	0	0	0	0	0	0	0	0	1	0	0	0
CGACCATATACCATATACAAA	0	0	0	0	0	0	0	0	0	0	0	0	0	0	1	0	0	0	0	0	0
CGACCATATACCATATACAAAAAAT	0	0	0	0	0	0	0	0	0	0	0	0	0	0	0	1	0	0	0	0	0
CGACCATCCAGTTCCACTC	0	0	0	0	0	0	0	0	0	0	1	0	0	0	0	0	0	0	0	0	0
CGACCTATTCTCAAACTT	0	0	0	0	0	0	0	0	0	0	0	0	0	0	5	0	0	0	0	0	0
CGACCTATTCTCAAACTTT	0	2	0	0	0	0	0	0	0	0	0	0	1	0	11	0	0	0	1	0	0
CGACCTATTCTCAAACTTTA	0	0	0	0	0	0	0	1	0	0	0	0	0	0	0	0	0	1	0	0	0
CGACCTATTCTCAAACTTTAA	0	0	0	0	0	0	0	1	0	0	0	0	0	0	0	0	0	0	0	4	0
CGACCTATTCTCAAACTTTAAA	0	0	0	0	0	1	0	0	1	0	0	0	5	0	0	0	0	0	2	1	0
CGACCTATTCTCAAACTTTAAATA	0	0	0	0	0	0	0	0	0	1	1	0	2	0	0	0	0	0	0	0	0
CGACGTCGGACGGACCGGT	0	0	0	0	0	0	0	0	1	0	0	0	0	0	0	0	0	0	0	0	0
CGACTCACGAATGCTGGCT	0	0	0	0	0	0	0	0	0	0	0	0	0	1	0	0	0	0	0	0	0
CGAGAACACACCACATAACC	0	0	0	0	0	0	0	0	0	0	0	0	0	0	0	0	0	0	0	1	0
CGAGAACACACCACATAACCCAGTT	0	0	0	0	0	0	0	0	0	0	0	0	0	0	0	0	0	0	0	1	0
CGAGAAGAACAATAGTTCG	0	0	0	0	0	0	0	0	0	0	0	0	0	0	0	0	0	0	0	1	0
CGAGAGGGGGAGAGAGAA	0	0	0	0	0	0	0	0	1	0	0	0	0	0	0	0	0	0	0	0	0
CGAGAGGGGGAGAGAGAAG	0	0	0	3	3	5	0	0	1	0	2	2	0	0	2	1	0	0	0	0	1
CGAGAGGGGGAGAGAGAAGTA	0	0	0	3	2	2	2	1	1	1	5	3	0	0	0	0	0	0	1	4	3
CGAGAGTCAGAATCCGTTACTCGC	0	1	0	0	0	0	0	0	0	0	0	0	0	0	0	0	0	0	0	0	0
CGAGATCGCACGGAAGAAGGTT	0	2	0	0	0	0	0	0	0	0	0	0	0	0	0	0	0	0	0	0	0
CGAGCCGAACCAATATCACT	1	0	0	0	0	0	0	0	0	0	0	0	0	0	0	0	0	0	0	0	0
CGAGCCGAATCAATATCA	0	1	0	0	0	0	0	0	0	0	0	0	0	0	0	0	0	0	0	0	0
CGAGCCGAATCAATATCACT	0	9	0	0	0	0	0	0	0	0	0	0	0	0	0	0	0	0	0	0	0
CGAGCCGAATCAATATCACTC	0	767	1	0	0	0	0	0	0	1	0	0	0	0	0	0	3	0	4	0	0
CGAGCTCCTCTCGCTTAGCGT	0	2	0	0	0	0	0	0	0	0	0	0	0	0	0	0	0	0	0	0	0
CGAGGTATAGAGTTCCTA	0	0	0	0	0	0	0	0	0	0	0	0	0	0	0	0	0	0	0	0	3
CGAGGTATAGAGTTCCTAC	0	0	0	0	0	0	0	0	0	0	0	0	0	0	1	0	0	0	0	0	0
CGAGGTATAGAGTTCCTACG	0	0	0	0	5	0	1	1	2	1	2	0	0	0	0	0	1	0	0	2	2
CGAGTAGTCTTTGATATTGT	0	0	0	0	0	0	0	0	0	0	0	0	0	0	0	0	0	1	1	0	0
CGAGTCAGTCGATTTCTTCG	0	0	0	0	0	0	1	0	0	0	0	1	0	1	0	0	0	0	0	0	0
CGATAAACCTCTGCATCC	0	2	0	0	0	0	0	0	0	0	0	0	0	0	0	0	0	0	0	0	0
CGATAAACCTCTGCATCCAG	36	92	3	0	0	0	0	0	0	0	0	0	0	0	0	0	0	0	0	0	0
CGATATTGTGCCAATTCCAG	0	0	0	0	0	0	0	0	0	0	0	0	0	0	0	0	0	1	0	0	0
CGATATTGTGCCAATTCCAGT	0	0	0	0	0	0	0	0	0	0	0	0	0	0	0	1	0	2	0	0	0
CGATCATATACCATCCTAGT	0	0	0	0	0	0	0	0	0	0	0	0	0	1	0	0	0	0	0	0	0
CGATCGAGAACACACCACATA	0	0	0	0	0	0	0	0	0	0	0	0	0	0	0	0	0	0	0	1	0
CGATCGAGAACACACCACATAA	0	0	0	0	0	0	0	0	0	0	0	0	1	0	0	0	0	0	0	0	0
CGATCGAGAACACACCACATAAC	0	0	0	0	0	0	0	0	0	0	0	0	0	0	0	0	0	1	0	0	0
CGATGATGATGATGATGATGAC	0	0	0	0	0	0	0	0	0	0	0	0	0	0	0	0	0	0	1	0	0
CGATGATTTTCTTGCAAGTTGT	1	0	0	0	0	0	0	0	0	0	0	0	0	0	0	0	0	0	0	0	0
CGATGCCGACCAGGGATT	0	0	0	0	0	0	0	0	0	0	0	0	0	0	1	0	0	0	0	0	0
CGATGCCGACCAGGGATTG	0	0	0	0	0	0	0	0	0	0	0	0	0	0	2	0	0	1	0	0	0
CGATGCCGACCAGGGATTGGC	0	0	0	0	0	0	0	0	0	0	0	0	0	0	1	0	0	0	0	0	0
CGATGCCGACCAGGGATTGGCGGA	0	0	0	0	0	0	0	0	0	0	0	0	0	0	0	0	1	0	0	0	0
CGATGCCGACCAGGGATTGGCGGATG	0	0	0	0	0	0	0	0	0	0	0	0	0	0	0	0	0	0	0	1	0
CGATTACCAGAAGGCTTATTAG	0	12	0	0	0	0	0	0	0	0	0	0	0	0	0	0	0	0	0	0	0
CGATTCCACCCATTCCTA	0	4	0	0	0	0	0	0	0	0	0	0	3	4	12	0	0	0	1	0	0
CGATTGAGCCGTGCCAATATC	0	0	0	0	0	0	0	0	0	0	0	0	0	0	0	0	0	0	1	0	0
CGCCAAAGGAGAGTTGCCCTG	2	3	0	0	0	0	0	0	0	0	0	0	0	0	0	0	0	0	0	0	0
CGCCTTGCACCAAGTGAAT	0	0	0	0	0	0	0	0	0	1	1	0	0	0	0	0	0	0	0	0	0
CGCCTTGCATCAACTGAAT	0	2	0	0	0	0	0	0	0	0	0	0	0	0	1	0	0	0	0	0	0
CGCCTTGCATCAAGTGAAT	0	0	0	0	0	0	0	0	0	1	0	0	0	0	0	0	0	0	0	0	0
CGCCTTGCATCAAGTGAATC	1	0	0	0	0	0	0	0	0	0	0	0	0	0	0	0	0	0	0	0	0
CGCGACGGCACGCCCGCCGG	0	0	0	0	0	0	0	0	0	0	0	0	0	0	1	0	0	0	0	0	0
CGCGGAAAATAATTTCTA	0	0	0	0	0	0	0	0	0	0	0	0	0	0	0	1	0	0	0	0	0
CGCGGAAAATAATTTCTATTT	0	0	0	1	0	0	0	0	0	0	0	0	0	0	0	0	2	0	0	0	0
CGCGGCAAGAGCGGGTCGTCG	0	0	0	0	0	0	0	0	0	0	0	0	0	0	1	0	0	0	0	0	0
CGCGTGCCGGCCGGGGGACG	0	0	0	0	1	0	0	0	0	0	0	0	0	0	0	0	0	0	0	0	0
CGCTATCCATCCTGAGTT	0	16	0	0	0	0	0	0	0	0	0	0	0	0	0	0	0	0	0	0	0
CGCTATCCATCCTGAGTTC	0	3	0	0	0	0	0	0	0	0	0	0	0	0	0	0	0	0	0	0	0
CGCTATCCATCCTGAGTTCC	0	13	0	0	0	0	0	1	0	0	0	0	0	0	0	0	0	0	0	0	0
CGCTATCCATCCTGAGTTCCA	0	6	0	0	0	0	0	0	0	0	0	0	0	0	0	0	0	0	0	0	0
CGCTATCCATCCTGAGTTCT	0	0	0	0	0	0	0	0	0	0	0	0	0	1	0	0	0	0	0	0	0
CGCTATCCATCCTGAGTTT	0	64	0	0	0	0	0	0	0	0	0	0	0	0	0	0	1	0	0	0	0
CGCTATCCATCCTGAGTTTC	2	1418	5	1	1	2	0	4	2	2	0	1	2	2	0	4	3	0	1	0	0
CGCTATCCATCCTGAGTTTCA	0	1579	0	1	0	2	2	1	1	6	2	4	2	0	2	2	2	1	3	3	0
CGCTATCTATCCTGAGCTCC	6	0	4	0	0	0	0	0	0	0	0	0	0	0	0	0	0	0	0	0	0
CGCTATCTATCCTGAGCTCCA	2	0	0	0	0	0	0	0	0	0	0	0	0	0	0	0	0	0	0	0	0
CGCTATCTATCCTGAGTTTC	0	0	0	0	0	0	0	0	0	0	0	0	0	0	2	0	0	0	0	1	0
CGCTATCTATCCTGAGTTTCA	0	0	0	1	0	0	0	0	0	0	0	0	1	1	4	0	0	0	0	0	0
CGCTATCTATCTTGAGCTTCA	0	0	0	0	0	0	0	0	0	0	0	0	0	0	0	0	0	0	0	1	0
CGCTCAGTTGAAAGCTATGAAACA	0	0	0	0	0	0	0	0	0	0	0	0	1	0	0	0	0	0	0	0	0
CGCTGCTCTGTGAAACCAGCC	0	0	0	0	0	0	0	0	0	0	0	0	0	0	0	0	0	0	1	0	0
CGCTTCCAACGGTGGAAGGA	1	0	0	0	0	0	0	0	0	0	0	0	0	0	0	0	0	0	0	0	0
CGCTTCTCTTTCTGTCAGC	0	0	1	0	0	0	0	0	0	0	0	0	0	0	0	0	0	0	0	0	0
CGCTTGGTGCAGATCGGGA	2	0	5	0	0	0	0	0	0	0	0	0	0	0	0	0	0	0	0	0	0
CGCTTGGTGCAGATCGGGAC	18	0	11	0	0	0	0	0	0	0	0	0	0	0	0	0	0	0	0	0	0
CGCTTGGTGCAGGTCGGGAA	0	90	0	1	0	0	0	0	0	0	0	0	0	0	0	0	0	0	0	0	0
CGGAATGACTATTTTGCAACAC	0	1	0	0	0	0	0	0	0	0	0	0	0	0	0	0	0	0	0	0	0
CGGACCAGGCTTCATTCCCC	35	147	20	0	0	0	0	0	0	0	0	0	0	0	0	0	0	0	0	0	0
CGGACCAGGCTTCATTCCCCC	0	12	0	0	0	0	0	0	0	0	0	0	0	0	0	0	0	0	0	0	0
CGGACCAGGCTTCATTCCCG	0	6	0	0	0	0	0	0	0	0	0	0	0	0	0	0	0	0	0	0	0
CGGACCAGGCTTCATTCCCT	2	3	0	0	0	0	0	0	0	0	0	0	0	0	0	0	0	0	0	0	0
CGGACCAGGCTTCATTCCCTT	0	5	0	0	0	0	0	0	0	0	0	0	0	0	0	0	0	0	0	0	0
CGGACCCATACTCCTATCCAGA	0	1	0	0	0	0	0	0	0	0	0	0	0	0	0	0	0	0	0	0	0
CGGACGAACTTCCCAGCTC	0	0	0	0	1	0	0	0	0	0	0	0	0	0	0	0	0	0	0	0	0
CGGACGAACTTCCCAGCTCG	0	0	0	0	0	0	0	0	0	0	0	0	0	1	0	0	0	0	0	0	0
CGGACGAACTTCCCAGCTCGG	0	0	0	0	1	0	0	0	0	0	0	1	1	1	0	0	0	0	0	0	0
CGGAGTGTCACGTCATCACGC	0	4	0	0	0	0	0	0	0	0	0	0	0	0	0	0	0	0	0	0	0
CGGCAGTGTAGTTAGCTGGTT	0	0	0	0	0	1	0	0	0	0	0	0	0	0	0	0	0	0	0	0	0
CGGCCCAGATATGAACTGGGTTATG	0	0	0	0	0	0	0	0	0	0	0	0	0	0	0	0	0	1	0	0	0
CGGCGTACGAGATTCTCGG	0	0	0	0	0	0	0	0	0	0	0	0	0	1	0	0	0	0	1	0	0
CGGCTCATCGTGTGGCAGTTTG	0	0	0	0	0	0	0	0	0	0	1	2	0	0	0	0	0	0	0	0	0
CGGCTCATCGTGTGGCAGTTTGC	0	0	0	0	0	0	0	0	0	0	0	1	0	0	0	0	0	0	0	0	0
CGGCTCATCGTGTGGCAGTTTGCT	0	0	0	0	0	0	1	0	0	10	11	7	0	2	0	0	0	0	0	2	0
CGGCTGTCGGTGGACTGCTCGAGC	0	0	0	0	0	0	0	0	0	0	0	0	0	0	0	0	0	0	1	0	0
CGGGTCGTCGCGTGCCGG	0	0	0	0	0	0	0	0	0	0	0	0	0	0	0	0	0	0	1	0	0
CGGGTCGTCGCGTGCCGGC	0	0	0	0	0	0	0	0	0	0	0	0	1	1	0	0	0	0	0	0	0
CGGGTCTGCCGCTCAGTTGA	0	0	0	0	0	0	0	0	0	0	0	0	0	0	0	0	0	0	1	0	0
CGGGTGCCACGCTGTGCTCT	0	0	0	0	0	0	0	0	0	0	0	0	0	2	0	0	0	0	0	0	0
CGGGTGCCACGCTGTGCTCTC	0	0	0	0	3	0	0	0	1	1	5	1	0	1	0	0	0	0	0	0	0
CGGGTGCCACGCTGTGCTCTCT	0	0	0	0	73	39	10	4	144	84	74	30	26	26	145	0	0	0	33	34	36
CGGTATACCTTCAGTATACG	0	0	0	0	0	0	1	0	0	0	0	0	0	0	0	0	0	0	0	0	0
CGGTATACCTTCAGTATACGT	0	0	0	2	3	4	3	5	10	2	4	1	0	0	0	3	6	15	4	12	6
CGGTATACCTTCAGTATACGTA	0	0	0	9	1	2	8	3	1	0	3	1	0	0	0	9	23	28	0	4	5
CGGTATACCTTCAGTATACGTAA	0	0	0	2	0	1	3	0	0	4	3	0	0	0	1	7	11	19	0	3	1
CGGTATACCTTCAGTATACGTAAC	0	0	0	3	2	0	0	1	0	3	0	0	0	0	1	13	33	55	0	0	1
CGGTGAAATATTTTGACCAAT	0	0	0	0	0	0	0	0	0	0	0	0	0	0	0	0	0	0	0	1	0
CGGTGAAATATTTTGACCAATT	0	0	0	0	2	2	0	2	0	0	0	0	0	0	0	0	0	0	0	0	0
CGGTGGACTGCTCGAGCT	0	0	0	0	0	0	0	0	0	0	0	0	5	0	0	0	0	0	0	0	0
CGGTGGACTGCTCGAGCTGCT	0	0	0	0	0	0	0	0	0	0	0	0	0	0	0	0	0	0	3	1	0
CGGTGGACTGCTCGAGCTGCTCC	0	0	0	0	0	0	0	0	0	0	0	0	0	0	0	0	0	1	0	0	0
CGGTGGGACTTTCGTCCGTTT	0	0	0	0	0	0	0	0	0	0	7	0	0	0	0	0	0	0	0	0	0
CGGTGGGATCTTCGTCCGT	0	0	0	0	1	3	0	0	0	0	6	0	0	0	0	0	0	0	0	0	6
CGGTGGGATCTTCGTCCGTT	0	0	0	0	31	28	12	2	15	10	88	20	4	3	24	0	0	0	11	30	33
CGGTGGGATCTTCGTCCGTTT	2	3	0	0	688	1203	163	27	667	216	1866	580	276	126	602	0	0	0	464	859	593
CGGTGGGATTTTCGTCCGTTT	0	0	0	0	0	3	0	0	0	1	5	0	1	0	0	0	0	0	0	0	0
CGGTGGTGGTGGTGGTGGT	0	0	0	0	0	0	0	0	0	0	0	0	0	0	0	0	1	0	0	0	0
CGGTGTGAGCCCTTGGTTG	0	0	0	0	0	0	0	1	0	0	0	0	0	0	0	0	0	0	0	0	0
CGGTTCAATAAAGCTGTGGGAAGA	0	2	0	0	0	0	0	0	0	0	0	0	0	0	0	0	0	0	0	0	0
CGGTTCTGAGACGACCGATGTAGA	0	1	0	0	0	0	0	0	0	0	0	0	0	0	0	0	0	0	0	0	0
CGGTTTAGGGCTGAGAGG	0	0	0	0	0	0	0	0	0	0	0	0	0	1	0	0	0	0	0	0	0
CGTAAGAGACTTCCGGATCAA	0	1	0	0	0	0	0	0	0	0	0	0	0	0	0	0	0	0	0	0	0
CGTAAGGATATATGTTAACT	0	1	0	0	0	0	0	0	0	0	0	0	0	0	0	0	0	0	0	0	0
CGTACCGTGAGTAATAATGCG	0	0	0	0	0	0	0	0	0	0	1	0	0	0	0	0	0	0	0	0	0
CGTAGCCGTCCATATCTTC	0	0	0	0	0	0	0	0	0	0	0	0	0	1	0	0	0	0	0	0	0
CGTAGCCTGTATCAAACGA	0	1	0	0	0	0	0	0	0	0	0	0	0	0	0	0	0	0	0	0	0
CGTATACTGAATGTATCC	0	0	0	1	0	0	0	0	0	0	0	0	0	0	0	0	0	0	0	0	0
CGTATACTGAATGTATCCT	0	0	0	1	0	0	0	0	0	0	0	0	0	0	0	0	0	4	0	0	0
CGTATACTGAATGTATCCTG	0	0	0	2	0	0	0	0	0	0	0	0	0	0	1	0	0	2	0	0	0
CGTATACTGAATGTATCCTGA	0	0	0	41	0	2	14	0	1	0	3	0	0	0	0	18	23	28	0	7	1
CGTCCAAAAATCTCACAGTTATGT	0	0	0	0	0	1	0	0	0	0	0	0	0	0	0	0	0	0	0	0	0
CGTCCTGAGACCAAATGAGCA	0	0	0	0	0	0	0	0	0	0	0	0	0	0	1	0	0	0	0	0	0
CGTCGAGGAAAGAGAGAGAGAT	0	0	0	0	0	0	0	0	0	0	1	0	0	0	0	0	0	0	0	0	0
CGTCGGCTGTCGGTGGACT	0	0	0	0	0	0	0	0	0	0	0	0	0	1	6	0	0	0	0	1	0
CGTCGGCTGTCGGTGGACTGC	0	0	0	0	0	0	0	0	0	0	0	0	0	0	0	0	0	0	3	0	0
CGTCGGCTGTCGGTGGACTGCT	0	0	0	0	0	0	0	0	0	0	0	0	0	0	0	0	0	0	2	0	0
CGTCGGGTCTGCCGCTCAGTT	0	0	0	0	0	0	0	0	0	0	0	0	0	0	1	0	0	0	0	0	0
CGTCTCCCTATAGTGAGTCGTAT	0	0	0	0	0	0	0	0	0	0	0	0	1	0	0	0	0	0	0	0	0
CGTCTCCCTATAGTGAGTCGTATTA	0	0	0	0	0	0	0	0	0	0	1	0	0	0	0	0	0	0	0	0	0
CGTCTTGTTACTAACACGTCATT	0	1	0	0	0	0	0	0	0	0	0	0	0	0	0	0	0	0	0	0	0
CGTGAGGCTGGCTTCACAGAGCA	0	0	0	0	0	0	0	0	0	1	0	0	0	0	0	0	0	0	0	0	0
CGTGATCTCTTAGTGGCATCA	0	0	0	0	0	0	0	1	0	0	0	0	0	0	0	0	0	0	0	0	0
CGTGATCTCTTAGTGGCATCAC	0	0	0	0	0	1	0	0	0	0	0	0	0	0	0	0	0	0	0	0	0
CGTGCAAGGAGCCAAGCATG	5	0	0	0	0	0	0	0	0	0	0	0	0	0	0	0	0	0	0	0	0
CGTGCAGGCGATGATGCTAGCCCT	0	0	0	1	0	0	0	0	0	0	0	0	0	1	0	0	0	0	0	0	0
CGTGCCGGCCGGGGGACG	0	0	0	0	0	0	0	0	0	0	1	0	0	0	0	0	0	0	0	0	0
CGTGCGAGGAGCCATGCATGC	0	0	0	0	0	0	0	0	0	0	0	0	0	0	0	0	0	0	0	1	0
CGTGCTCACTTCTCTTTCTGTCA	1	0	0	0	0	0	0	0	0	0	0	0	0	0	0	0	0	0	0	0	0
CGTGCTTCCTTACTTCCCA	0	0	0	0	1	0	0	0	0	0	0	0	0	0	0	0	0	0	0	0	0
CGTGCTTCCTTACTTCCCAT	0	0	0	0	1	5	0	0	0	0	2	2	0	0	0	0	0	0	5	8	3
CGTGCTTCCTTACTTCCCATA	0	0	0	0	49	73	13	17	32	13	55	16	9	13	0	2	0	0	62	79	143
CGTGGTATTGTTTCGGCTCATG	0	0	0	0	0	0	0	0	0	1	0	0	0	0	0	0	0	0	0	0	0
CGTGTATTCTTGGGTAATTAAC	0	0	0	1	0	0	0	0	0	0	0	0	0	0	0	0	0	0	0	0	0
CGTGTATTCTTGGGTAATTAACA	0	0	0	4	0	0	0	0	0	0	0	0	0	0	0	0	1	0	0	0	0
CGTGTTAAGAAAGGGAAGCC	0	0	0	0	0	1	0	0	0	0	0	0	0	0	0	0	0	0	0	0	0
CGTTAAATTTTAAAGTAACAC	0	1	0	0	0	0	0	0	0	0	0	0	0	0	0	0	0	0	0	0	0
CGTTCAAGGGGTTCTCAAATCA	1	0	0	0	0	0	0	0	0	0	0	0	0	0	0	0	0	0	0	0	0
CGTTGTCGACGAAACCTGC	0	0	0	1	0	0	0	0	0	0	0	0	0	0	0	0	0	0	0	0	0
CGTTTATCAAGATGTAGAGAT	0	0	0	0	0	0	0	0	1	0	0	0	0	0	0	0	0	0	0	0	0
CGTTTCACGTCGGGTTCACCA	0	0	0	0	0	0	0	0	0	0	0	0	1	0	0	0	0	0	1	0	0
CTAAAAATAGTCTTGGTCAATGTC	0	2	0	0	0	0	0	0	0	0	0	0	0	0	0	0	0	0	0	0	0
CTAAACACATTTGTCTCTGCT	0	0	0	0	0	0	0	0	0	0	0	0	0	0	0	0	0	0	1	0	0
CTAAGTACTAGTGCCGCA	0	0	0	5	1	1	0	1	3	0	2	1	0	0	0	1	1	0	0	0	0
CTAAGTACTAGTGCCGCAG	0	0	0	16	10	9	11	0	2	1	5	0	0	1	4	5	3	7	2	0	1
CTAAGTACTAGTGCCGCAGG	0	0	0	49	8	11	1	0	0	0	4	1	0	0	0	16	9	13	0	4	26
CTAAGTACTAGTGCCGCAGGA	4	3	80	4780	430	539	329	165	526	82	1036	485	199	283	260	1348	765	621	803	1916	2589
CTAAGTACTAGTGCCGCAGGAG	10	3	101	2907	5646	6582	3156	1328	6245	1976	11325	6986	2139	3081	3747	2530	2188	1790	5507	11478	11818
CTAAGTACTAGTGCCGCAGGAGT	0	0	2	33	192	299	26	40	222	26	133	59	11	25	34	44	26	16	266	500	662
CTAAGTACTAGTGCCGCAGGT	0	0	1	25	1	2	0	0	4	0	5	7	0	0	3	3	4	4	5	13	133
CTAAGTACTAGTGCCGCAGGTG	0	0	0	0	7	3	0	0	1	0	0	0	0	0	0	0	2	1	0	0	7
CTAAGTACTAGTGCCGCGGGA	0	0	0	2	1	0	0	0	0	0	2	1	0	1	0	2	2	0	0	0	3
CTAAGTACTAGTGCCGCGGGAG	0	0	0	9	18	11	8	3	24	4	26	17	10	5	8	16	2	1	12	27	31
CTAAGTACTAGTGCCGTAGGT	0	0	0	1	0	0	0	0	0	0	0	0	0	0	0	0	0	0	0	0	0
CTAAGTACTAGTGCCGTAGGTT	0	0	0	0	0	1	0	0	0	0	0	0	0	0	0	0	0	0	0	0	0
CTAAGTACTCGTGCCGCAGGA	0	0	0	0	0	0	0	0	0	0	0	0	0	0	0	0	0	0	0	0	1
CTAAGTACTCGTGCCGCAGGAG	0	0	0	0	6	0	0	0	5	1	9	6	1	1	0	1	0	0	0	5	6
CTAATAAGCCTTCTGGTAATCG	0	10	1	0	0	0	0	0	0	0	0	0	0	0	0	0	0	0	0	0	0
CTAATGACTCTCGATGTC	0	0	0	0	0	0	0	0	0	0	0	0	0	1	0	0	0	0	0	0	0
CTACCCTGTAGATCCGGGCT	0	0	0	10	0	0	0	3	0	0	0	0	0	0	0	0	0	0	0	0	0
CTACCCTGTAGATCCGGGCTT	0	0	0	7	0	0	0	0	2	0	0	0	0	0	0	1	6	4	0	0	0
CTACCCTGTAGATCCGGGCTTTT	0	0	0	11	0	3	44	7	3	9	6	3	1	1	2	0	2	0	0	0	0
CTACTTGATCTTATCCGAG	0	0	0	0	0	0	0	0	0	0	1	0	0	0	0	0	0	0	0	0	0
CTAGAAAGGGAAATAGCAGTTG	0	12	6	3	0	0	0	0	0	0	0	0	0	0	5	0	0	0	0	0	0
CTAGACTCATGTACCATC	0	0	0	0	0	0	0	1	0	0	0	0	0	0	0	0	0	0	0	0	0
CTAGATCCATACTCGTCTA	0	0	0	0	0	0	0	0	0	0	0	1	0	0	0	0	0	0	0	0	0
CTAGATCCATACTCGTCTAT	0	0	0	2	0	0	0	0	0	0	0	0	0	0	0	0	0	0	0	0	0
CTAGATCCATACTCGTCTATA	0	0	0	0	0	0	0	0	0	0	0	0	0	0	0	0	1	1	0	0	0
CTAGCCTCTCCTTGGCTTT	0	0	0	0	0	0	0	0	0	0	0	0	0	0	0	0	0	0	0	0	1
CTAGCCTCTCCTTGGCTTTGTC	0	0	0	0	0	1	0	0	0	0	0	0	0	0	0	0	0	0	0	0	0
CTAGCCTCTCCTTGGCTTTGTCT	0	0	0	0	0	5	1	0	6	0	8	0	0	1	0	0	0	0	3	2	3
CTAGGCTTATCTCTTTCCGTTT	0	0	0	0	0	0	0	0	0	0	0	0	0	1	0	0	0	0	0	0	0
CTAGTCTCAACCATAAAC	0	0	1	0	0	0	0	0	0	0	1	0	4	0	0	0	0	0	0	0	0
CTAGTCTCAACCATAAACG	0	0	0	0	0	1	0	0	0	0	0	0	0	0	0	0	0	1	2	0	0
CTAGTCTCAACCATAAACGA	0	0	0	0	0	0	0	0	0	1	0	0	0	0	0	1	0	0	3	0	0
CTAGTCTCAACCATAAACGAT	0	0	0	0	0	0	0	0	0	0	0	0	0	0	5	0	0	0	0	0	0
CTAGTCTCAACCATAAACGATG	0	0	0	0	0	0	0	0	0	0	0	0	0	0	4	0	0	0	6	4	0
CTAGTCTCAACCATAAACGATGCC	0	0	0	0	0	0	0	0	0	0	0	0	0	0	16	0	0	0	0	3	0
CTAGTCTCAACCATAAACGATGCCG	0	0	0	0	0	0	0	0	0	0	0	0	0	0	1	0	0	0	0	1	0
CTAGTCTCAACCATAAACGATGCCGA	0	0	0	0	0	0	0	0	0	1	1	0	0	0	0	0	0	0	0	1	0
CTAGTTCCAAGACTTCTACTC	0	0	0	0	0	0	0	0	0	0	0	0	0	0	0	0	0	0	0	1	0
CTATCACAATGTCATCATCTTGC	0	1	0	0	0	0	0	0	0	0	0	0	0	0	0	0	0	0	0	0	0
CTATTCCCATTTCTAAACCTT	0	1	0	0	0	0	0	0	0	0	0	0	0	0	0	0	0	0	0	0	0
CTATTCTCAAACTTTAAA	0	0	0	0	0	0	0	0	0	0	0	0	1	0	0	0	0	0	0	0	0
CTATTCTCAAACTTTAAAT	0	0	0	0	0	0	0	0	1	0	0	0	1	0	6	0	0	0	0	0	0
CTATTCTCAAACTTTAAATA	0	0	0	0	0	0	0	0	0	0	0	0	0	0	0	0	0	1	0	0	0
CTATTCTCAAACTTTAAATAG	0	0	0	1	0	0	0	0	0	0	0	0	6	0	3	0	0	0	0	1	0
CTATTCTCAAACTTTAAATAGGT	0	0	0	0	1	0	0	0	0	0	1	0	0	0	12	1	0	0	6	0	0
CTATTCTCAAACTTTAAATAGGTA	0	0	0	0	0	0	0	0	0	1	0	0	0	0	0	0	0	0	2	0	0
CTATTTCAGTCAACAAACCCA	0	0	0	0	0	0	0	0	0	0	0	0	1	0	0	0	0	0	0	0	0
CTCAAAAATTCGAGATAGATC	0	0	0	0	0	0	0	0	0	0	0	0	0	0	0	0	0	1	0	0	0
CTCAAACTTTAAATAGGTA	0	0	0	1	0	0	0	0	0	0	0	0	2	0	0	0	0	1	0	0	0
CTCAAACTTTAAATAGGTAA	0	0	0	0	0	0	0	0	0	0	0	0	2	0	0	0	0	0	2	0	0
CTCAACCATAAACGATGCC	0	0	0	1	0	0	0	0	0	0	0	0	0	0	0	0	0	0	0	0	0
CTCAACCATAAACGATGCCG	0	0	0	1	0	0	0	0	0	0	0	0	0	0	0	0	0	0	0	0	0
CTCAACCATAAACGATGCCGAC	0	0	0	0	0	0	0	0	0	0	0	0	0	0	0	1	0	2	0	0	0
CTCAACCATAAACGATGCCGACCAGG	0	0	0	0	0	0	0	0	0	1	0	0	0	0	0	0	0	0	2	0	0
CTCAAGAAAGCTGTGGGAGA	0	0	0	0	0	0	0	0	0	0	0	0	0	0	0	0	0	0	2	2	0
CTCACGAACACTACTTGATCTTA	0	0	0	0	0	0	0	0	0	1	0	0	0	0	0	0	0	0	0	0	0
CTCACTACCTTGTCTTTC	0	0	0	0	3	2	9	0	2	0	2	2	0	1	1	0	0	0	0	2	6
CTCACTACCTTGTCTTTCA	0	0	0	2	23	40	38	3	11	2	17	8	1	3	4	0	0	0	4	12	18
CTCACTACCTTGTCTTTCAT	0	0	1	19	42	39	50	3	31	17	63	19	0	3	40	8	11	4	0	35	25
CTCACTACCTTGTCTTTCATG	2	0	3	180	78	159	137	42	104	47	389	99	34	31	115	99	70	41	50	175	157
CTCACTCAACCTGGGTGTGA	0	0	0	0	0	1	0	0	0	0	0	0	0	0	0	0	0	0	0	0	0
CTCACTCAACCTGGGTGTGAT	0	0	0	0	0	0	0	0	0	0	0	0	0	0	0	1	0	0	0	0	0
CTCACTCAACCTGGGTGTGATG	0	0	0	5	0	0	0	0	0	0	0	0	0	0	2	2	3	1	0	0	0
CTCACTCAACCTGGGTGTGATGT	0	0	0	0	0	0	0	0	0	0	1	0	0	0	0	3	1	0	0	0	0
CTCACTGCTCTATCTGTCACC	0	0	1	0	0	0	0	0	0	0	0	0	0	0	0	0	0	0	0	0	0
CTCACTGCTCTTTCTGTCATC	0	0	1	0	0	0	0	0	0	0	0	0	0	0	0	0	0	0	0	0	0
CTCACTTCTCTATCTGTCAGC	0	2	0	0	0	0	0	0	0	0	0	0	0	0	0	0	0	0	0	0	0
CTCACTTCTCTTTCTGTCA	1	0	0	0	0	0	0	0	0	0	0	0	0	0	0	0	0	0	0	0	0
CTCACTTCTCTTTCTGTCAG	0	0	1	0	0	0	0	0	0	0	0	0	0	0	0	0	0	0	0	0	0
CTCACTTCTCTTTCTGTCAGC	7	0	8	0	0	0	0	0	0	0	0	0	0	0	0	0	0	0	0	0	0
CTCAGATCTTCCAGATTAC	0	0	0	0	0	0	0	0	0	0	0	0	0	1	0	0	0	0	0	0	0
CTCAGTTGAAAGCTATGAAACA	0	0	0	0	0	0	0	0	0	0	1	0	0	0	0	0	0	0	0	0	0
CTCAGTTGGTTAGAGCGTG	0	0	0	0	0	0	0	0	0	0	0	0	0	0	2	0	0	0	0	1	0
CTCATCTGTCTTCACTTCAATC	0	0	0	0	1	0	0	0	0	0	0	0	0	0	0	0	0	0	0	0	0
CTCATGAGGGCATTGTATA	0	1	0	0	0	0	0	0	0	0	0	0	0	0	0	0	0	0	0	0	0
CTCATTCCATACATCGTC	0	3	0	0	0	0	0	0	0	0	0	0	0	0	0	0	0	0	0	0	0
CTCATTCCATACATCGTCT	0	10	0	0	0	0	0	0	0	0	0	0	0	0	0	0	0	0	0	0	0
CTCATTCCATACATCGTCTG	0	2	0	0	0	0	0	0	0	0	0	0	0	0	0	0	0	0	0	0	0
CTCATTCCATACATCGTCTGA	4	3560	0	3	2	6	1	3	0	0	1	0	3	2	0	1	5	0	11	7	0
CTCATTCCATACATCGTCTGAC	0	1	0	0	0	0	0	0	0	0	0	0	0	0	0	0	0	0	0	0	0
CTCCAAAGGGATCGCATTGA	1	0	0	0	0	0	0	0	0	0	0	0	0	0	0	0	0	0	0	0	0
[truncated: 2,867 more rows]
